# Supplementary material for: Identification of Growth-Related Gene BAMBI and Analysis of Gene Structure and Function in the Pacific White Shrimp Litopenaeus vannamei
Source: Animals (Basel). 2024 Apr 1;14(7):1074. doi: 10.3390/ani14071074 (PMC11011141; doi:10.3390/ani14071074)
Supplement: Supplementary file 1 [file animals-14-01074-s001.zip]

Archive with 14 entries (14 files):
- Supplement of LvBAMBI/Data 1.pdf
- Supplement of LvBAMBI/Data 2.fasta
- Supplement of LvBAMBI/Figures S1, S2.pdf
- Supplement of LvBAMBI/S10-Primers for this manuscriptresearch.xlsx
- Supplement of LvBAMBI/S11.Sequences required for the BAMBI phylogenetic evolutionary tree.xlsx
- Supplement of LvBAMBI/S1-25Gene.xlsx
- Supplement of LvBAMBI/S2-Results of LvBAMBI SNP site-specific validation in 21253 familiy.xlsx
- Supplement of LvBAMBI/S3-Analysis of transcriptome differences in shrimp populations with different growth rates.xlsx
- Supplement of LvBAMBI/S4-The raw data for the transcriptome sequencing libraries of the dsBAMBI group and the dsEGFP group..xlsx
- Supplement of LvBAMBI/S5-The clean reads obtained from sequencing were aligned with the genome database of L. vannamei..xlsx
- Supplement of LvBAMBI/S6-dsBAMBIvsdsEGFP.up_GOenrich.xls
- Supplement of LvBAMBI/S7-dsBAMBIvsdsEGFP.down_GOenrich .xls
- Supplement of LvBAMBI/S8-dsBAMBIvsdsEGFP_KEGG_all DEGs.xlsx
- Supplement of LvBAMBI/S9-dsBAMBIvsdsEGFP_DMs.xlsx
