# Supplementary material for: Identification of Growth-Related Gene BAMBI and Analysis of Gene Structure and Function in the Pacific White Shrimp Litopenaeus vannamei
Source: Animals (Basel). 2024 Apr 1;14(7):1074. doi: 10.3390/ani14071074 (PMC11011141; doi:10.3390/ani14071074)
Supplement: Supplementary file 1 [file animals-14-01074-s001.zip › Supplement of LvBAMBI/Data 2.fasta]

>[Chelydra serpentina] BAMBI
MDRHPSYSFIWLQLELCAMAILLTRGEIRCYCDAAHCVATGYMCKSELNACFSRLLDPQNTNSPLTHGCL
DSIANTADFCQAKQAQNHSGTTMPTLECCHEDMCNYRGLHDVLSPPKGETSGQGSRYQHDNSRNLITKVQ
ELTSSKELWFRAAVIAVPIAGGLILVLLIMLALRMLRSENKRLQDQRQQMLSRLHYSFHGHHSKKGQVAK
LDLECMVPVTGHENCCMSCDKMRQTDLSNDKILSLVHWGMYSGHGKLEFV
>[Molossus molossus] BAMBI
MDRHSSYIFIWLQLELCAMAVLLTKGEIRCYCDAAHCVATGYMCKSELSACFSRLLDPQNTNSPLTHGCL
DSLASTADICQAKQAQNHSGTAMPTLECCHEDMCNYRGLHDVLSSPKGEASGQGNRYQHDSSRNLITKVQ
ELTSSKELWFRAAVIAVPIAGGLILVLLIMLALRMLRSENKRLRDQRQQMLSRLHYSFHGHHSKKGQVAK
LDLECMVPVSGHENCCLTCDKMRQADLSHDKILSLVHWGMYSGHGKLEFV
>[Apis mellifera carnica] BAMBI
MLSRDLLTFATMVSSLTAAVGASVDLDSGDYEVLADNEGKSDDNDSPHIREVRCYCNQPECVPQGYMCRG
KGCFTELPSNANPSLLRAEHNAYSGCLDENFKERQCPTGYLCCEQDLCNHVDSPAMRNRLNKTLQVLVGD
QRPFLGPVQPINHGGQSTDGWFKTATIAVPICGLIVLLILASLAIRLLQPVPTQSDKLGPHRMPDNGPPL
LGPPKVPLV
>[Trichonephila clavipes] BAMBI
MDIRPWELWSVTIFFMLSMVKGEIRCYCNQATCVSTGYMCKSRSLCFSDLESGLHGCLEKRKCLGLHCCK
EDMCNYIQVDINMHTNKSPMADAFEDDASEDRIALMESALRREVWLRAGMIAAPIIGLCMLACLIAIAAR
LLRQEATNQRRLELQRHYGHSLKDTLLPWNKDKNTAIV
>[Caerostris darwini] BAMBI
MTGRMDIVPFELLLIFICFQSSVKGEIRCYCNQASCVSTGYMCKSRTFCFSDLESGLHGCLGRRKCLGLQ
CCTEDMCNYIHVDLSKHPWETSVSVSSEEDSPDISDQIALIESAIRREMNYKIGMILAPIVGLLILAVLI
VFATRWLRQDMESRRRLSELRGNFGGHSLKDTLLPWNLEKNTAIV
>[Chionoecetes opilio] BAMBI
MDYSLRDVWRRPLLYTMTLVVICQLFTHIMVAKGEFVHKNFTESVGDSGSSLGLRGEDTTHDTEEGAEVR
CYCNLPRCVTLGYMCKSLLGACFTNNTPAPTHAYTSNHKFHHRWAPMHGCLELLPGERHAECMSKGGVRP
PQGVMALTPAPSTPPPHPDPALTCCRQDMCNYRDSDMYIQVKGDGHADMKRQDSELETLWFRAATIAVPI
AGGFILIMLVLVATKMLAKENKRQRMAQQMLGEHYLKAALYPGGGSAALTHSSICCHSPLTKAAPMTDTS
LRHTYEEKYTGYRHPGHIYNIEETKPLNVVCQYDRWDQREAESPPVS
>[Acromyrmex charruanus] BAMBI
MMIAFGMLPRDVLTIAMMTTGLVVAVTSGAPTNSDAEDYEMLADKDAQSTDKGSSNAGEVRCYCNQPECV
PQGYMCRGRSCFTKLPSYVNASLSRAEHTAHSGCLDENLINRQCPAGFLCCDQDLCNHVDSPAMRNRLNK
TLRVLIDAQRPYLAPLHPNSRGNQVIDGWFPTATIVVAICGFIVLLMIASLAVRWLQPVPAQNVNKFVPH
RTSNNGPPLLGPPKVPLV
>[Poeciliopsis prolifica] BAMBI
MERQSSFISIWLQLELCAMAVLLTKGEIRCYCDAPHCVATGYMCKSELNACFTKVLDPLSANSPLTHGCL
DPVSGAADVCGSGRHAADPLGGALTLECCHDDMCNYRGLQDLAHTRDSTESRYPADGNRNLVTRVQELAS
AKEVWFRAAVIAVPIAGGLILVLLIMLALRMLRSENKRLQDQRQQMLSRLHYSFHGHHTKKGHVAKLDLE
CMVPVSGHENCCLTCDKMRQAEPGGGGDKILSLVHWGMYSGHGKLEFV
>[Nothobranchius furzeri] BAMBI
MDRQSSLVSIWLQLELCAMAVLLSRGEIRCYCDALHCVATGYMCKSEVNTCFTKVLDPLSANSPLTHGCL
DPTSSAADMCSVSRRPADIVSGALTLECCHDDMCNYKGLHDLAHTRDSADSRHQPDGNRNLVTRVQELAS
AKEVWFRAAVIAVPIAGGLILVLLIMLALRMLRSENKRLQDQRQQMLSRLHYSFHGHHAKKGHVAHLDLE
CMVPVSGHENLCLTCDKMRQVDLGNEKILSLVHWGLYSGHSKLEFV
>[Marmota monax] BAMBI
MDRHSSYIFIWLQLELCAMAVLLTKGEIRCYCDAAHCVATGYMCKSELSACFSRLLDPQNTNSPLTHGCL
DSLASTADICQAKQAQNHSGTTMPTLECCHEDMCNYRGLHDVLSPPKGESSGQGNRYQHDGSRNLITKVQ
ELTSSKELWFRAAVIAVPIAGGLILVLLIMLALRMLRSENKRLQDQRQQMLSRLHYSFHGHHSKKGQVAK
LDLECMVPVSGHENCCLTCDKMRQADLSNDKILSLVHWGMYSGHGKLEFV
>[Gracilinanus agilis] BAMBI
MDRHSSYIFIWLQIELCAMAILLTKGEIRCYCDAAHCVATGYMCKSELNACFSRLLDPQNTNSPLTHGCL
DSIANTADICQAKQTQNHSGTAVPTLECCHEDMCNYRGLHDVLSAPKGETSGQGSRYQHESSRNLITKVQ
ELTSSKELWFRAAVIAVPIAGGLILVLLIMLALRMLRSENKRLQDQRQQMISRLHYSFHGHHSKKGQVAK
LDLECMVPVSGHENCCMTCDKMRQSDLSNEKILSLVHWGMYSGHGKLEFV
>[Pygoscelis papua] BAMBI
GEIRCYCDAAHCVATGYMCKSELSACFSRLLDPQNTHSPLTHGCLDSIASTADICQAKQAQNHSGTTTMS
TLECCHEDMCNYRGLHDVLSPSRGDTSGQGSRYQHDSSRNLITKVQELTSSKELWFRAAVIAVPIAGGLI
LVLLIMLALRMLRSENKRLQDQRQQMLSRLHYSFHGHHSKKGQVAKLDLECMVPVTGHENCCMTCDKMRH
SDLSNDKILSLVHWGMYSGHGKLEFV
>[Molothrus ater] BAMBI
MDRHSSYIFIWLQLELCAMAVLLTKGEIRCYCDAAHCVATGYMCKSELSACFSRLLDPQNTHSPLTHGCL
DSIASTAEICQAKQAQNHSGTTTMSTLECCHEDMCNYRGLHDVLSPSRGDASGQGSRYQHDSSRNLITKV
QELTSSKELWFRAAVIAVPIAGGLILVLLIMLALRMLRSENKRLQDQRQQMLSRLHYSFHGHHSKKGQVA
KLDLECMVPVTGHENCCMTCDKMRHSDLSNDKILSLVHWGMYSGHGKLEFV
>[Tyto alba] BAMBI
MDRHSSYIFIWLQLELCAMAVLLTRGEIRCYCDAAHCVATGYMCKSELSACFSRLLDPQNTHSPLTHGCL
DSIASTADICQAKQAQNHSGTTTMSTLECCHEDMCNYRGLHDVLSPSRGDTSGQGSRYQHDSSRNLITKV
QELTSSKELWFRAAVIAVPIAGGLILVLLIMLALRMLRSENKRLQDQRQQMLSRLHYSFHGHHSKKGQVA
KLDLECMVPVTGHENCCMTCDKMRHSDLSNDKILSLVHWGMYSGHGKLEFV
>[Xenopus tropicalis] BAMBI
MDRQASLISLWLQLELCAMAILLTKGEIRCYCDAPHCVATGYMCKSELNACFSRLLNPQNTNSPLTHGCL
DSLTSTTELCKANTEQNHTGAPALRLECCHEDMCNYRGLHDVLSHPRSDTSGTGGRHQHDNTRNLITKVH
ELTSSKELWFRAAVIAVPIAGGLILVLLIMLALRMLRSENKRLKDQRQQMLSRLHYSFHGHHSKKGQMAK
LDLECMVPVTGHENCCLTCDKLRHTDLSNDKIISLVHWGMYSGHGKLEFV
>[Bufo gargarizans] BAMBI
MDRQASLISIWLQLELCAMAILLTKGEIRCYCDAPHCVATGYMCKSELNACFSRLLDPQNPNSPLTHGCL
DSIAKTTEMCKAAPDEKSGATVPKLECCHEDMCNYRGLHDVLPHPKSETSGGGSKYQHESTRNLITKVQE
LTSSKELWFRAAVIAVPIAGGLILVLLIMLALRMLRSENKRLQDQRQQMLSRLHYSFHGHHSKKGQVAKL
DLECMVPVTGHENCCLTCDKMRHTDLGNDKIISLVHWGMYSGHGKLEFV
>[Zootoca vivipara] BAMBI
MDRHSSFIFVWLQLELCAMAILLTKGEIRCYCDAAHCVATGYMCKSELNACFSRLLDPQNSHSPLTHGCL
DSLASTSDICQAKQAQNHSGTAIPMLECCHEDMCNYRGLYDVLSPSRGESSGQGSRYQHESSRNLITKVQ
ELTSSKELWFRAAVIAVPIAGGLILVLLIMLALRMLRSENKRLQDQRQQMLSRLHYSFHGHHSKKGQVAK
LDLECMVPVTGHENCCMTCDKMRQPDLANDKILSLVHWGMYGGHGKLEFV
>[Callorhinchus milii] BAMBI
MDRYPNFISIWLQLELCAMAILLSKGEIRCYCDAPNCVATGYMCKSELSACFSRMVDPQNTNSPLTHGCL
DTIINSADICHAKMAQNRSRTWPMLQCCHEDMCNYRGLHDVLPPPRSETSVDQGNRYHHDPHGSLITRVQ
ELTSSKELWFRAAVIAVPIAGGLILVLLIMLALRMLRSENKRLQDQRRQMLSRLHYSFHGHHSKKGQVAK
LDLECMVPVTGHENCCMTCDKIRHSDLSNDKCFSLVHWGMYSGHGKLEFV
>[Chiloscyllium plagiosum] BAMBI
MDRHPNLMAVWLKLELCVITILFTKGEIRCYCDGPQCVATGYMCKSQLSACFTRLLDPQNVNSPLLHGCM
DTFSNTTEICQSQGSYHHKGHWSLLECCWEDMCNYKGLQEILLHSANSMSDRRANKWTSGNRSQDSRQEV
NAKEIWFRAAVIAVCIAGAFILVLLVMLALRMLRSENRRLQRQHEQMISRLHYSFQKPPTEKFLVGSLDH
AAIATTARDHENYCMVHNKHLDSYSENLNSFCPWDVHSVHKKPTVV
>[Protopterus annectens] BAMBI
MDRHLNFISFWLQLELCAMAILLTKGEIRCYCDAPHCVATGYMCKSELNACLSRLLDPQNANSPLTHGCL
DSFSNTLELCHITKSQNFTRGIQPMLECCHEDMCNYRGLLDVLSYPRGEASDQGSRYPHESSRNLVTRVQ
ELTASKELWFWAAVIAVPIAGGLILVLLIMLALRMLRSENKRLRDQRQQMLSRLHYSFHGHHSKKGQIAK
LDLECMVPVTGHENCCMTCDKMRQTDLGNDRLLSLVHWGMYSGHGKLEFV
>[Homo sapiens] BAMBI
MDRHSSYIFIWLQLELCAMAVLLTKGEIRCYCDAAHCVATGYMCKSELSACFSRLLDPQNSNSPLTHGCL
DSLASTTDICQAKQARNHSGTTIPTLECCHEDMCNYRGLHDVLSPPRGEASGQGNRYQHDGSRNLITKVQ
ELTSSKELWFRAAVIAVPIAGGLILVLLIMLALRMLRSENKRLQDQRQQMLSRLHYSFHGHHSKKGQVAK
LDLECMVPVSGHENCCLTCDKMRQADLSNDKILSLVHWGMYSGHGKLEFV
>[Bugula neritina]BAMBI 
MADHHRVSWWNKIVICLLCCTLAAQGATRCYCNREECKDTHTCLSLTETCYSKLFTVHPHENSTSQTSSR
DEHGCVDLVKPDVPGGPGLCDGRGDVIKQLKELQPLILCCSDTMCNYRRNQDIQVDLMDSSAPGVPKAHS
SKSLDSTATMPESEAARKDEDVMFQAAVIAVPIAGGLILVILILLAVRMLREDYRRSDSHRGLVKTRNFI
EQHFVRKDEKKTHNYNNSQLSANIKTAEHTVAPVHHKHCRDQWSEVNERLIGDDYRGSQLPTSPSKSTVK
VSLLNTATLEQPNLALV
>[Patiria miniata]BAMBI 
MDREVNGLRAVYTLCVYTCLVLCSCTFRLVCGEVHCYCNSPRCSSSNYMCESQLGCYSLLVDRQGNTNDP
YLHGCIESITMEKCEEIARLNNETSTVPAESASQYQDLSCCFDSMCNFKDGSEINEDLETFDDQYMTEPY
EAASEQAVWFRAAVIAVPIAGACILIGLIMVAARMLRSEDKQFTKLSVNVRQRAVLRTRNAHNSTIHRAP
QFLDNSRVKNINITGNKLVDPFIGRPNKINNTNNMSKVTNELLHQQRCVNECPRLISTQHYEKMYRENFD
VV
>[Asterias rubens]BAMBI
MAKDMNTLRAVYTVFLYTCSFLCTIRVVCGQFHCYCNSPRCASYNYMCESQLGCYSQLVDSDVESDDPYL
HGCIESITMEKCEEIARANESTSTPAPETESARFQELACCFESMCNNVDGSKVRTGQDRPNQEYKLIDDH
YTQPYEAVSDQAVWFRAAVIAVPIAGACILIGLILIAARMLRSEDKQFTKLNVDVRQRAILRTHNAHNTT
IQRAPQFLDNSRLKNINITGNKLVDPFNGRQHNNKINNMNNMAKVTNELLHHQRCVNECPRLIPTQHCGK
MYRENFDVV
>[Anneissia japonica]BAMBI
MILHIPWEVTIVSLFSLIISKVEGEIHCYCNAPSCVLYSYMCKSDDGCYTEFIEDPFQGSRPYRHGCVQD
LPENLCQTKEHINNTREILAVQCCTDDMCNYDKRVDRPVTIPEGNSNEVDNRNTQPYHSVNRAVWFRAAV
IAVPIGGACILFILIILAARMLKNEEKHFERFNSGQKLPPYRPSIRQEVWDANNVKNITITDNNLELLHC
KLNNTYIWKVQHESKQQNSNQISKNFSINDNYKMNIDNHDVV
>[Trichinella nativa]BAMBI
MSNVDHNFTCSLVISFIFAIHFGESLLLRCYCNLPSCIKSAYMCKSKIGCFEDFEPSSWKNSNQNGVWRG
CLELKAEKPYKCVTEFTLETVGKSATDGHRSLSSGEKAAALLEQLSTAAVVRCCKEDMCNYFSYSDIQNQ
HLQSDSIFSESDDAIVDDRQNGSETFWFQIAIIAISLAVSCMFIIFLIVGYYISKTGAFKLAHRTSDWKA
RLLSIADQRPRFSLNNSSLHKFNLNTLLFVEPNQPVKSESARTVLVSPVSLFSTEDTVTKNGEKLPVINF
DVDVDDSQVGSDFILLRGRFKIPSTKLRIRRSIIDLRQVPSVNSVITLNQG
>[Apostichopus japonicus]BAMBI
MIVASYWYAKTEQRIRIGDKVHCYCNSPRCVGYSYMCVSEYGCFSQVTTDSSYSRGCVEDLVMIERCLQA
EEETFKRLNKSLIKADQTLDIGVQLLSCCYDDMCNYANYEQEEQRSTINGNRDHYPNNEITSFSSKAVWF
RAAVIAVPIAGVCILILLAMLASKLLSNDNNKQTFSPLNNHRPPTTSNSYPQKRTHHSRPLHGQPYRSQK
RAALYFNSRVPSSSMNETTYLESEAVRSSLPGDIVQENLRFARNFGESEGLLSSSVGAAQGPFGSPKCSN
EPQFLSHQHITVSQFYPPARTEKLQIV
>LvBAMBI
MDFTLKEVWRRTLCCLVSLVILQLLGDTVSVANGEFLHKNDTNISEDSTAAIMDKEAPEENNEGGEVRCHCNLPRCVTVGYMCKSSLGACFTRPTPMPTPAPATRRLYQRRTPTHGCLELLPEDRHAECATKAGVSNKSIILRSQKTSAKMVETTSNSASRPTPSASPTLPPADPNLTCCSQDMCNYRDLDVFIRVDKANTQKDYSRGESEMLETVWFRAATIAVPIAGGFILIVLVFLASRMLAKENKRQRMAQVINERYLKAPLYPGGCAAEPLPPPQHSLYYHPPLLKNISLGHVNLRASYEDKPPSYRSPGMHVCSLEEIRPLNGVMGMPDGGGGGLQGGVHWDQRGAESPLPS     
