# Supplementary material for: Identification of Growth-Related Gene BAMBI and Analysis of Gene Structure and Function in the Pacific White Shrimp Litopenaeus vannamei
Source: Animals (Basel). 2024 Apr 1;14(7):1074. doi: 10.3390/ani14071074 (PMC11011141; doi:10.3390/ani14071074)
Supplement: Supplementary file 1 [file animals-14-01074-s001.zip › Supplement of LvBAMBI/S10-Primers for this manuscriptresearch.xlsx]

## Sheet: Sheet1
name	F	R
Chr09_25398747/Chr09_25398641（SNP特异性验证引物）	TTTCTCCCTTATCCACCCTCTCT	CGACGCAACTAAAAGGATTCCC
BAMBI-GR	ACAGTGTCGGTCGCTAATGG	TGGAGGAAGGGTAGGACTCG
dsBAMBI	TAATACGACTCACTATAGGGACAGTGTCGGTCGCTAATGG	TAATACGACTCACTATAGGGTGGAGGAAGGGTAGGACTCG
dsEGFP	TAATACGACTCACTATAGGGCAGTGCTTCAGCCGCTACCC	TAATACGACTCACTATAGGGAGTTCACCTTGATGCCGTTCTT
BAMBI-DL	TGACCCCAATCTGACATGCT	CAATGGTAGCTGCTCGGAAC
rt-18s	TATACGCTAGTGGAGCTGGAA	GGGGAGGTAGTGACGAAAAAT
