# Supplementary material for: Identification of Growth-Related Gene BAMBI and Analysis of Gene Structure and Function in the Pacific White Shrimp Litopenaeus vannamei
Source: Animals (Basel). 2024 Apr 1;14(7):1074. doi: 10.3390/ani14071074 (PMC11011141; doi:10.3390/ani14071074)
Supplement: Supplementary file 1 [file animals-14-01074-s001.zip › Supplement of LvBAMBI/S11.Sequences required for the BAMBI phylogenetic evolutionary tree.xlsx]

## Sheet: Sheet1
Species	Gene	Accession number
Chelydra serpentina	BAMBI	KAG6929911.1
Molossus molossus	BAMBI	KAF6499135.1
Apis mellifera carnica	BAMBI	KAG9428929.1
Trichonephila clavipes	BAMBI	GFX37686.1
Caerostris darwini	BAMBI	GIY07193.1
Chionoecetes opilio	BAMBI	KAG0722462.1
Acromyrmex charruanus	BAMBI	KAG5347227.1
Poeciliopsis prolifica	BAMBI	JAO45331.1
Nothobranchius furzeri	BAMBI	KAF7213776.1
Marmota monax	BAMBI	KAI6063865.1
Gracilinanus agilis	BAMBI	XP_044533946.1
Pygoscelis papua	BAMBI	KAK1212691.1
Molothrus ater	BAMBI	XP_036235028.1
Tyto alba	BAMBI	XP_042658156.1
Xenopus tropicalis	BAMBI	AAT72006.1
Bufo gargarizans	BAMBI	XP_044149772.1
Zootoca vivipara	BAMBI	XP_034985351.1
Callorhinchus milii	BAMBI	NP_001279937.1
Chiloscyllium plagiosum	BAMBI	XP_043531127.1
Protopterus annectens	BAMBI	XP_043922611.1
Homo sapiens	BAMBI	NP_036474.1
Bugula neritina	BAMBI	KAF6025646.1
Patiria miniata	BAMBI	XP_038044788.1
Asterias rubens	BAMBI	XP_033639716.1
Anneissia japonica	BAMBI	>XP_033124262.1
Litopenaeus vannamei	BAMBI	>XM_027371908.1
Trichinella nativa	BAMBI	>KRZ58489.1
