# Supplementary material for: Identification of Growth-Related Gene BAMBI and Analysis of Gene Structure and Function in the Pacific White Shrimp Litopenaeus vannamei
Source: Animals (Basel). 2024 Apr 1;14(7):1074. doi: 10.3390/ani14071074 (PMC11011141; doi:10.3390/ani14071074)
Supplement: Supplementary file 1 [file animals-14-01074-s001.zip › Supplement of LvBAMBI/S1-25Gene.xlsx]

## Sheet: 25GENE
Gene	Pathway	Product	Nr product	Swissport product	Gene Annotation(KEGG)	KEGG PATHWAY(KO)	EC Number	KOG Annotation	Function Class	Gene ontology (biological process)	Gene ontology (molecular function)	Gene ontology (cellular component)	Speculative function	References
LVAN20380	TGFβ Pathway	BMP and activin membrane-bound inhibitor	PREDICTED: BMP and activin membrane-bound inhibitor homolog	BMP and activin membrane-bound inhibitor homolog	xla:394401 bambi, bambi-A; BMP and activin membrane-bound inhibitor; K10162 BMP and activin membrane-bound inhibitor	K10162				GO:0090263(positive regulation of canonical Wnt receptor signaling pathway) GO:0030512(negative regulation of transforming growth factor beta receptor signaling pathway)			BAMBI may be a reactive oxygen species regulator that affects fat production, thereby controlling obesity and metabolic syndrome. Thus, ROS production and DNA-binding activity of C/ EBP-β in cytoplasm and mitochondria are promoted, and ultimately lipogenesis is promoted	Adipose-specific BMP and activin membrane-bound inhibitor (BAMBI) deletion promotes adipogenesis by accelerating ROS production
LVAN03750	Ras Pathway	dedicator of cytokinesis protein 7	PREDICTED: dedicator of cytokinesis protein 7-like isoform X4		ngr:NAEGRDRAFT_53208 rasGEF domain-containing protein; K03099 son of sevenless	K03099		KOG1997	T				RPA is a key factor in DNA replication and replicating stress response	DOCK7 protects against replication stress by promoting RPA stability on chromatin
LVAN21644	Ras Pathway	RalB-A	PREDICTED: ras-related protein ralB-A-like	Ras-related protein O-RAL	ola:101156149 ralb; v-ral simian leukemia viral oncogene homolog B; K07835 Ras-related protein Ral-B	K07835				GO:0007264(small GTPase mediated signal transduction) GO:0007186(G-protein coupled receptor signaling pathway)	GO:0031683(G-protein beta/gamma-subunit complex binding) GO:0003924(GTPase activity) GO:0019001(guanyl nucleotide binding) GO:0004871(signal transducer activity) GO:0005525(GTP binding)		Ras-related protein Rap1b, a GTP binding protein belonging to proximal RAS, influences tumor progression by regulating tumor cell proliferation, invasion and participating in the function of multiple immune cells	Prognostic and immunological role of Ras-related protein Rap1b in pan-cancer
LVAN24345	mTOR Pathway	Ras-related GTP-binding protein D	hypothetical protein SINV_10843, partial	Ras-related GTP-binding protein D	soc:105196455 ras-related GTP-binding protein C; K16186 Ras-related GTP-binding protein C/D	K16186		KOG3887	U	GO:0007264(small GTPase mediated signal transduction) GO:0007186(G-protein coupled receptor signaling pathway)	GO:0031683(G-protein beta/gamma-subunit complex binding) GO:0003924(GTPase activity) GO:0019001(guanyl nucleotide binding) GO:0004871(signal transducer activity) GO:0005525(GTP binding)		Ral-A, a RAS-related GTP binding protein, has been identified as a downstream target of Ras proteins and is involved in RAS-dependent activation of phospholipase D mediated by tyrosine kinases	Ca2+/calmodulin stimulates GTP binding to the ras-related protein ral-A.
LVAN20692	mTOR Pathway	Tor	target of rapamycin	Serine/threonine-protein kinase mTOR	ame:409393 Tor, GB11213; target of rapamycin; K07203 FKBP12-rapamycin complex-associated protein	K07203		KOG0891	L		GO:0004674(protein serine/threonine kinase activity) GO:0016301(kinase activity) GO:0005515(protein binding)		The mammalian target of rapamycin (mTOR, now known as the mechanical target of rapamycin) is considered a major regulator of cell growth. Cell growth is defined as the increase of cell mass through the biosynthesis of macromolecules. The regulation of cell growth and cell size by mTOR is very complex, involving strict regulation of assimilation and catabolic processes	The Target of Rapamycin and Mechanisms of Cell Growth
LVAN04239	Insulin Pathway	chaoptin	PREDICTED: chaoptin	Insulin-like growth factor-binding protein complex acid labile subunit	oaa:100091187 IGFALS; insulin-like growth factor binding protein, acid labile subunit; K17256 insulin-like growth factor-binding protein complex acid labile subunit	K17256		KOG0619	R		GO:0005515(protein binding)		chaoptin is a cell type-specific adhesion molecule	Drosophila chaoptin, a member of the leucine-rich repeat family, is a photoreceptor cell-specific adhesion molecule.
LVAN01675	Insulin Pathway	LRR-containing protein 15	Leucine-rich repeat-containing protein 15, partial	Insulin-like growth factor-binding protein complex acid labile subunit	cfr:102506446 CPN2; carboxypeptidase N, polypeptide 2; K13023 carboxypeptidase N regulatory subunit	K13023		KOG0619	R	GO:0071436(sodium ion export)	GO:0008948(oxaloacetate decarboxylase activity) GO:0015081(sodium ion transmembrane transporter activity) GO:0005515(protein binding)	GO:0016020(membrane)	The leucine-rich repeat sequence (LRR) is a widespread structural motif consisting of 20-30 amino acids with characteristic leucine-rich repeats. Proteins containing LRR are essential for ligand recognition and binding, involved in plant development and defense	An oomycete-specific leucine-rich repeat-containing protein is involved in zoospore flagellum development in Phytophthora sojae.
LVAN23139	Insulin Pathway	relaxin receptor 1	PREDICTED: relaxin receptor 1	Relaxin receptor 1	cfo:105249525 relaxin receptor 1; K04306 relaxin family peptide receptor 1	K04306		KOG2087	T	GO:0007186(G-protein coupled receptor signaling pathway)	GO:0004930(G-protein coupled receptor activity)	GO:0016021(integral to membrane)	Relaxin is a small heterodimeric peptide hormone of the insulin/relaxin superfamily that is produced primarily in the female and male reproductive organs. It has effective anti-fibrosis, vasodilation and angiogenesis effects, and regulates the normal function of various physiological systems.	The relaxin family peptide receptor 1 (RXFP1): An emerging player in human health and disease.
LVAN04296	Insulin Pathway	GPCR GRL10	G-protein coupled receptor GRL101	G-protein coupled receptor GRL101	phu:Phum_PHUM084240 class A rhodopsin-like G-protein coupled receptor GPRgph, putative; K04307 relaxin family peptide receptor 2	K04307				GO:0007186(G-protein coupled receptor signaling pathway)	GO:0004930(G-protein coupled receptor activity) GO:0005515(protein binding)	GO:0016021(integral to membrane)	Drug targets can be G-protein-coupled receptors (GPCRS) and G proteins. GPCRS belong to a family of seven transmembrane receptors that transfer signals into the cell to activate specific pathways after they are activated by extracellular ligands. Signaling involves the G protein. G proteins are composed of subunits: α, β and γ and their subtypes. During GPCR activation, the Gα subunit is released…	The G-Protein Coupled Receptors and G-Proteins Alpha Expression in Mantle Cell Lymphoma
LVAN03870	Insulin Pathway	Insulin-like receptor	Insulin-like receptor	Insulin-like growth factor 1 receptor	soc:105195102 InR-2; insulin-like peptide receptor; K04527 insulin receptor [EC:2.7.10.1]	K04527	2.7.10.1	KOG4258	T	GO:0006468(protein phosphorylation)	GO:0005524(ATP binding) GO:0005515(protein binding) GO:0004672(protein kinase activity)		The insulin-like growth factor 1 receptor (IGF1R) is a receptor tyrosine kinase that mediates growth, proliferation, and survival	Regulation of insulin-like growth factor receptors by Ubiquilin1.
LVAN03873	Insulin Pathway	IGF-1R	Mannose-binding protein C	hypothetical protein BRAFLDRAFT_178771	Mannose-binding protein C	myd:102752716 pulmonary surfactant-associated protein D-like; K10068 pulmonary surfactant-associated protein D	K10068	KOG4297	TV				Insulin-like growth factor-1 receptor (IGF-1R) is a receptor tyrosine kinase (RTK) that plays a key role in cancer	Glycan Modulation of Insulin-like Growth Factor-1 Receptor
LVAN19535	Insulin Pathway	LRR-containing protein 4C	PREDICTED: leucine-rich repeat-containing protein 4C-like isoform X3	Leucine-rich repeats and immunoglobulin-like domai ns protein 2	ssc:397322 IGFALS; insulin-like growth factor binding protein, acid labile subunit; K17256 insulin-like growth factor-binding protein complex acid labile subunit	K17256		KOG0619	R		GO:0005515(protein binding)		The leucine-rich repeat sequence (LRR) is a widespread structural motif consisting of 20-30 amino acids with characteristic leucine-rich repeats. Proteins containing LRR are essential for ligand recognition and binding, involved in plant development and defense	An oomycete-specific leucine-rich repeat-containing protein is involved in zoospore flagellum development in Phytophthora sojae.
LVAN25532	HIPPO Pathway	CYR61	PREDICTED: protein CYR61	Connective tissue growth factor	asn:102379948 connective tissue growth factor-like; K05719 integrin beta 1; K06493 integrin beta 3; K06827 connective tissue growth factor	K05719		euNOG05403					CYR61 may be a therapeutic target for patients with highly expressed malignant melanoma.	CYR61 suppresses growth of human malignant melanoma.
LVAN06213	HIPPO Pathway	Hippo	Hippo	Serine/threonine-protein kinase hippo	phu:Phum_PHUM617080 serine/threonine-protein kinase, putative (EC:2.7.12.2); K04412 serine/threonine kinase 3	K04412	2.7.12.2	KOG0574	T	GO:0006468(protein phosphorylation) GO:0007165(signal transduction)	GO:0004674(protein serine/threonine kinase activity) GO:0005524(ATP binding) GO:0004672(protein kinase activity)		The hippo signaling Pathway is an important tumorigenesis suppressor that is often inactivated in human cancers. In normal cells, the Hippo pathway is triggered by external forces such as cell crowding or changes in the extracellular matrix or cell polarity. Upon activation, hippo signaling down-regulates transcription supported by the parasource cofactors YAP1 and TAZ	Hippo vs. Crab: tissue-specific functions of the mammalian Hippo pathway.
LVAN22539	Ecdysone Pathway	Br-C6											The Broad-Complex (BrC) is a downstream target of 20-hydroxyecdysone and juvenile hormone signaling. BrC regulates morphological changes among semi-metabolic nymphs, while it controls p setting, p morphogenesis and inhibits adult differentiation of total lipid metabolism	Isoform specific roles of Broad-Complex in larval development in Leptinotarsa decemlineata.
LVAN15040	Ecdysone Pathway	JH-inducible protein	Juvenile hormone-inducible protein		bfo:BRAFLDRAFT_87549 hypothetical protein; K04507 calcyclin binding protein	K04507		euNOG14735					Juvenile hormone (JH) is an important regulator of insect development and reproductive maturation. Although the molecular mechanism of JH's action is not yet clear, a growing body of indirect evidence suggests that JH directly regulates gene expression.	The isolation of two juvenile hormone-inducible genes in Drosophila melanogaster.
LVAN19684	Ecdysone Pathway	allatostatin receptor 1	allatostatin receptor 1, partial	Somatostatin receptor type 2	aga:AgaP_AGAP012268 GPRSMS; AGAP012268-PA; K04218 somatostatin receptor 2	K04218		KOG3656	R	GO:0007186(G-protein coupled receptor signaling pathway)	GO:0008528(G-protein coupled peptide receptor activity) GO:0004930(G-protein coupled receptor activity)	GO:0016021(integral to membrane)	allatostatins (ASTs), AST-A, AST-B, and AST-C, have been studied mainly in insects. They are a large group of small, pleiotropic alloregulatory neuropeptides that are sequentially unrelated and activate receptors in the rhodopsin G protein-coupled receptor family (GPCR)	Evolution and Potential Function in Molluscs of Neuropeptide and Receptor Homologues of the Insect Allatostatins
LVAN20758	Ecdysone Pathway	NOS	PREDICTED: nitric oxide synthase-like, partial		hro:HELRODRAFT_169072 hypothetical protein; K18932 palmitoyltransferase [EC:2.3.1.225]	K18932	2.3.1.225				GO:0008270(zinc ion binding) GO:0003676(nucleic acid binding)		Nitric oxide (NO) signaling regulates various physiological processes in animals and plants.	Occurrence, structure, and evolution of nitric oxide synthase–like proteins in the plant kingdom
LVAN14294	Ecdysone Pathway	P450 301a1	PREDICTED: probable cytochrome P450 301a1, mitochondrial isoform X3	Probable cytochrome P450 301a1, mitochondrial	ame:727118 CYP302A1, GB15545; cytochrome P450 302a1, mitochondrial; K10721 CYP302A1; ecdysteroid 22-hydroxylase	K10721				GO:0055114(oxidation-reduction process)	GO:0005506(iron ion binding) GO:0016705(oxidoreductase activity, acting on paired donors, with incorporation or reduction of molecular oxygen) GO:0020037(heme binding)		Human cytochrome P450 oxidoreductase (POR) provides electrons to all microsomal somatic pigment P450 (P450s) and plays an integral role in drug metabolism catalyzed by this enzyme family	Correlation of Cytochrome P450 Oxidoreductase Expression with the Expression of 10 Isoforms of Cytochrome P450 in Human Liver.
LVAN16197	Ecdysone Pathway	EcR	ecdysone receptor										Ecdysone, 20-hydroxyecdysone (20E), and ECdysone receptor (EcR) are considered to be key regulators of arthropod development, metamorphosis, and growth	The involvement of ecdysone and ecdysone receptor in regulating the expression of antimicrobial peptides in Chinese mitten crab, Eriocheir sinensis.
LVAN14137	Ecdysone Pathway	GC-II	receptor guanylyl cyclase II, partial	Atrial natriuretic peptide receptor 1	phu:Phum_PHUM100000 Speract receptor precursor, putative (EC:4.6.1.2 2.7.10.2); K12323 atrial natriuretic peptide receptor A [EC:4.6.1.2]	K12323	4.6.1.2	KOG1023	T	GO:0035556(intracellular signal transduction) GO:0009190(cyclic nucleotide biosynthetic process) GO:0006182(cGMP biosynthetic process)	GO:0016849(phosphorus-oxygen lyase activity) GO:0004383(guanylate cyclase activity)		The apparent receptor of resact was later identified as guanylate cyclase, establishing a new paradigm for low molecular weight second messenger signaling, and the primary phosphoprotein regulated by resact is also the receptor itself	The guanylyl cyclase receptors
LVAN16181	Ecdysone Pathway	CHH3 precursor	crustacean hyperglycemic hormone 3 precursor	Crustacean hyperglycemic hormones 7					euNOG18773				Early studies that recognized the importance of decapod sight in the endocrine regulation of crustaceans (molting, metabolism, reproduction, osmotic pressure balance, etc.) contributed to the discovery of the endocrine domain of crustaceans. Characterization of the putative factors in the eye stalk using different functional bioassaying methods eventually led to the discovery of a structurally re…	The Crustacean Hyperglycemic Hormone Superfamily: Progress Made in the Past Decade
LVAN08372	Ecdysone Pathway	PDH II	pigment dispersing hormone II	Pigment-dispersing hormone type 2									The cDNA of the precursor pigment dispersive hormone (PDH) of the crustacean hormone of Penaeus albinus was studied by PCR and molecular cloning. Three different Cdnas were isolated and sequenced. The PDH precursor consists of a putative signal peptide of 22 or 23 amino acids, a PDH-precursor associated peptide (PPRP) of 34 amino acids of unknown function, and a mature PDH of 18 amino acids. The …	Molecular cloning of the precursors of pigment dispersing hormone in crustaceans.
LVAN01585	Ecdysone Pathway	P450 2J6	Cytochrome P450 2J6	Cytochrome P450 2C14	tca:658858 CYP15A1; cytochrome P450 15A1; K14937 methyl farnesoate epoxidase / farnesoate epoxidase [EC:1.14.13.202 1.14.13.203]	K14937	1.14.13.202 1.14.13.203	KOG0156	Q	GO:0055114(oxidation-reduction process)	GO:0005506(iron ion binding) GO:0016705(oxidoreductase activity, acting on paired donors, with incorporation or reduction of molecular oxygen) GO:0020037(heme binding)		1-amino-benzotriazole (1-ABT) is a pan-specific, mechanism-based deactivator of allometabolic forms of cytochrome P450 in animals, plants, insects, and microorganisms. It has been extensively used to study the biological role of cytochrome P450 enzymes, their involvement in the metabolism of endogenous and allogenic organisms and their contribution to the metabolically dependent toxicity of drugs…	1-Aminobenzotriazole: A Mechanism-Based Cytochrome P450 Inhibitor and Probe of Cytochrome P450 Biology.
LVAN16175	Ecdysone Pathway	CHH3 precursor	LVANscaffold_2938:435390-436483(+)	crustacean hyperglycemic hormone-like peptide precursor	crustacean hyperglycemic hormone-like peptide precursor	Crustacean hyperglycemic hormones isoform B							The crustacean hyperglycemic hormone (CHH) is released from the X organ/sinus gland complex located in the eye stalk. In this study, the highest CHH content in the sinus glands of Penaeus maculatus was purified by reversed-phase high performance liquid chromatography and identified by n-terminal amino acid sequencing. Although two CHH molecules (Mee-CHH-A and Mee-CHH-B) have been identified from …	Isolation and characterization of an additional crustacean hyperglycemic hormone from the greasyback shrimp Metapenaeus ensis
