# Supplementary material for: Identification of Growth-Related Gene BAMBI and Analysis of Gene Structure and Function in the Pacific White Shrimp Litopenaeus vannamei
Source: Animals (Basel). 2024 Apr 1;14(7):1074. doi: 10.3390/ani14071074 (PMC11011141; doi:10.3390/ani14071074)
Supplement: Supplementary file 1 [file animals-14-01074-s001.zip › Supplement of LvBAMBI/S2-Results of LvBAMBI SNP site-specific validation in 21253 familiy.xlsx]

## Sheet: BAMBI-21253家系40个个体SNP特异性验证结果
BAMBI SNP	P-value	L1	L2	L3	L4	L5	L6	L7	L8	L9(template）	L10	L11	L12	L13	L14	L15	L16	L17	L18	L19	L20	S21	S22	S23	S24	S25	S26	S27	S28	S29	S30	S31	S32	S33	S34	S35	S36	S37	S38	S39	S40
Chr09_25398747	0.2999	AA	AA	A\T	TT	TT	TT	TT	TT	AA	TT	AA	TT	AA	AA	TT	TT	NA	TT	TT	TT	A\T	TT	AA	NA	AA	NA	TT	TT	TT	TT	AA	AA	TT	TT	TT	TT	TT	TT	NA	TT
Chr09_25398641	0.9971	TT	TT	CC	CC	CC	CC	CC	CC	TT	CC	TT	CC	TT	TT	CC	CC	NA	CC	CC	CC	C\T	CC	TT	NA	TT	CC	CC	CC	TT	CC	TT	TT	CC	CC	CC	CC	CC	CC	NA	CC
SNP(33)	0.08146	CC	CC	TT	NA	TT	TT	NA	TT	CC	TT	CC	NA	CC	CC	NA	TT	NA	NA	TT	TT	TT	NA	CC	NA	CC	TT	TT	TT	TT	NA	CC	CC	TT	TT	C\T	TT	TT	TT	NA	NA
SNP(61)	0.004698	CC	CC	NA	NA	TT	NA	NA	NA	CC	NA	CC	NA	CC	CC	NA	TT	NA	NA	NA	TT	NA	NA	CC	NA	CC	C\T	TT	TT	NA	NA	CC	CC	NA	TT	CC	TT	TT	TT	NA	NA
SNP(65)	0.0241	CC	CC	TT	NA	TT	TT	NA	TT	CC	TT	CC	NA	CC	CC	NA	TT	NA	NA	TT	TT	TT	NA	CC	NA	CC	TT	TT	TT	TT	NA	CC	CC	TT	TT	TT	TT	TT	TT	NA	NA
SNP(123)	0.02672	GG	GG	NA	CC	CC	NA	CC	NA	GG	NA	GG	CC	GG	GG	CC	CC	NA	CC	NA	CC	NA	CC	GG	NA	GG	CC	CC	CC	NA	NA	GG	NA	NA	CC	C\G	CC	CC	CC	NA	CC
SNP(202)	0.0004547	TT	TT	TT	TT	GG	TT	TT	TT	TT	TT	TT	TT	TT	TT	TT	GG	NA	TT	TT	GG	TT	TT	TT	NA	TT	GG	GG	GG	TT	TT	TT	TT	TT	GG	TT	GG	GG	GG	NA	TT
SNP(219)	0.0782	TT	TT	TT	CC	CC	TT	CC	TT	TT	TT	TT	CC	TT	TT	CC	CC	NA	CC	TT	CC	TT	CC	TT	NA	TT	CC	CC	CC	TT	CC	TT	TT	TT	CC	TT	CC	CC	CC	NA	CC
SNP(233)	0.6646	TT	TT	CC	CC	CC	CC	CC	CC	TT	CC	TT	CC	TT	TT	CC	CC	NA	CC	CC	CC	CC	CC	TT	NA	TT	CC	CC	CC	CC	CC	TT	TT	CC	CC	TT	CC	CC	CC	NA	CC
SNP(236)	0.2146	AA	AA	NA	GG	GG	NA	GG	NA	AA	NA	AA	GG	AA	AA	GG	GG	NA	GG	NA	GG	NA	GG	AA	NA	AA	GG	GG	GG	NA	GG	AA	AA	NA	GG	AA	GG	GG	GG	NA	GG
SNP(237)	0.03127	TT	TT	TT	CC	CC	TT	CC	TT	TT	TT	TT	CC	TT	TT	CC	CC	NA	CC	TT	CC	C\T	CC	TT	NA	TT	CC	CC	CC	TT	CC	TT	TT	TT	CC	TT	CC	CC	CC	NA	CC
SNP(244)	0.08146	TT	TT	NA	CC	CC	NA	CC	NA	TT	NA	TT	CC	TT	TT	CC	CC	NA	CC	NA	CC	NA	CC	TT	NA	TT	CC	CC	CC	NA	CC	TT	TT	NA	CC	C\T	CC	CC	CC	NA	CC
SNP(255)	0.07051	CC	CC	TT	TT	CC	TT	TT	TT	CC	TT	CC	TT	CC	CC	TT	CC	NA	TT	TT	CC	TT	TT	CC	NA	CC	C\T	CC	CC	TT	TT	CC	CC	TT	CC	C\T	CC	CC	CC	NA	TT
SNP(258）	NA	TT	TT	NA	NA	NA	NA	NA	NA	TT	NA	TT	NA	TT	TT	NA	NA	NA	NA	NA	NA	NA	NA	TT	NA	TT	NA	NA	NA	NA	NA	TT	TT	NA	NA	TT	NA	NA	NA	NA	NA
SNP(263)	0.02718	CC	CC	TT	TT	CC	TT	TT	TT	CC	TT	CC	TT	CC	CC	TT	CC	NA	TT	TT	CC	TT	TT	CC	NA	CC	C\T	CC	CC	TT	TT	CC	CC	TT	CC	CC	CC	CC	CC	NA	TT
SNP(264)	0.0782	CC	CC	CC	TT	TT	CC	TT	CC	CC	CC	CC	TT	CC	CC	TT	TT	NA	TT	CC	TT	CC	TT	CC	NA	CC	TT	TT	TT	CC	TT	CC	CC	CC	TT	CC	TT	TT	TT	NA	TT
SNP(270)	0.3811	GG	GG	TT	TT	TT	TT	TT	TT	GG	TT	GG	TT	GG	GG	TT	TT	NA	TT	TT	TT	TT	TT	GG	NA	GG	TT	TT	TT	TT	TT	GG	GG	TT	TT	T\G	TT	TT	TT	NA	TT
SNP(309)	0.5262	AA	AA	NA	AA	CC	NA	AA	NA	AA	NA	AA	AA	AA	AA	AA	CC	NA	AA	NA	CC	NA	AA	AA	NA	AA	AA	CC	CC	NA	AA	AA	AA	NA	CC	AA	CC	AA	AA	NA	AA
Note: Those marked in red are SNP sites with significant differences; L for large shrimp and S for small shrimp, distinguished by weight
