# Supplementary material for: Identification of Growth-Related Gene BAMBI and Analysis of Gene Structure and Function in the Pacific White Shrimp Litopenaeus vannamei
Source: Animals (Basel). 2024 Apr 1;14(7):1074. doi: 10.3390/ani14071074 (PMC11011141; doi:10.3390/ani14071074)
Supplement: Supplementary file 1 [file animals-14-01074-s001.zip › Supplement of LvBAMBI/S3-Analysis of transcriptome differences in shrimp populations with different growth rates.xlsx]

## Sheet: Sheet1
Gene	baseMean	log2FoldChange	lfcSE	stat	pvalue	padj	L1-1MS	L1-2MS	L1-3MS	L14-1MS	L14-2MS	L14-3MS	L16-1MS	L16-2MS	L16-3MS	L17-1MS	L17-2MS	L17-3MS	L18-1MS	L18-2MS	L18-3MS	L19-1MS	L19-2MS	L19-3MS	L4-1MS	L4-2MS	L4-3MS	L5-1MS	L5-2MS	L5-3MS	L6-1MS	L6-2MS	L6-3MS	L9-1MS	L9-2MS	L9-3MS	S12-1MS	S12-2MS	S12-3MS	S13-1MS	S13-2MS	S13-3MS	S15-1MS	S15-2MS	S15-3MS	S20-1MS	S20-2MS	S20-3MS	S2-1MS
LVAN20380-BAMBI	15.1066	0.927864	0.215019	4.31526	1.59416e-05	0.000570688	0.900187	0.90295	1.04454	1.21765	0.900706	1.74504	1.04038	0.985828	1.00635	0.824393	0.397878	0.745228	0.65153	0.976259	0.792147	0.555985	1.05482	1.39764	0.54451	0.855662	0.55168	0.375693	0.31363	0.560674	0.604995	1.59365	1.27376	0.817707	1.4026	1.71513	1.42036	0.271302	0.341806	0.327221	0.160517	0.475432	0.475316	0.279337	0.053027	1.27628	1.39342	0.892979	0.269329
[truncated: 17 more columns]
