# Supplementary material for: Identification of Growth-Related Gene BAMBI and Analysis of Gene Structure and Function in the Pacific White Shrimp Litopenaeus vannamei
Source: Animals (Basel). 2024 Apr 1;14(7):1074. doi: 10.3390/ani14071074 (PMC11011141; doi:10.3390/ani14071074)
Supplement: Supplementary file 1 [file animals-14-01074-s001.zip › Supplement of LvBAMBI/S4-The raw data for the transcriptome sequencing libraries of the dsBAMBI group and the dsEGFP group..xlsx]

## Sheet: data_table (1)
sample	library	raw_reads	raw_bases	clean_reads	clean_bases	error_rate	Q20	Q30	GC_pct
EGFP-13	FRAS230300190-1r	44667522	6.7G	43351534	6.5G	0.03	97.84	93.9	51.05
EGFP-23	FRAS230300191-1r	44545276	6.68G	43377316	6.51G	0.03	97.93	94.13	51.37
EGFP-33	FRAS230300192-1r	46029272	6.9G	44461994	6.67G	0.03	97.92	94.07	51.48
BAMBI-11	FRAS230300193-1r	44963708	6.74G	43448304	6.52G	0.03	97.81	93.83	50.92
BAMBI-12	FRAS230300194-1r	41178580	6.18G	40279134	6.04G	0.03	97.67	93.58	50.53
BAMBI-13	FRAS230328534-1r	47949664	7.19G	47850104	7.18G	0.02	98.37	95.36	50.07
