# Supplementary material for: Identification of Growth-Related Gene BAMBI and Analysis of Gene Structure and Function in the Pacific White Shrimp Litopenaeus vannamei
Source: Animals (Basel). 2024 Apr 1;14(7):1074. doi: 10.3390/ani14071074 (PMC11011141; doi:10.3390/ani14071074)
Supplement: Supplementary file 1 [file animals-14-01074-s001.zip › Supplement of LvBAMBI/S5-The clean reads obtained from sequencing were aligned with the genome database of L. vannamei..xlsx]

## Sheet: align_pct (2)
sample	total_reads	total_map	unique_map	multi_map	read1_map	read2_map	positive_map	negative_map	splice_map	unsplice_map	proper_map
EGFP-13	43351534	37847855(87.3%)	30018586(69.24%)	7829269(18.06%)	15032599(34.68%)	14985987(34.57%)	15009277(34.62%)	15009309(34.62%)	14225253(32.81%)	15793333(36.43%)	26744780(61.69%)
EGFP-23	43377316	38044641(87.71%)	30518410(70.36%)	7526231(17.35%)	15274836(35.21%)	15243574(35.14%)	15261287(35.18%)	15257123(35.17%)	14818345(34.16%)	15700065(36.19%)	27530768(63.47%)
EGFP-33	44461994	39038698(87.8%)	30864944(69.42%)	8173754(18.38%)	15442854(34.73%)	15422090(34.69%)	15434149(34.71%)	15430795(34.71%)	14959727(33.65%)	15905217(35.77%)	27848594(62.63%)
BAMBI-11	43448304	38061998(87.6%)	29910128(68.84%)	8151870(18.76%)	14979049(34.48%)	14931079(34.37%)	14944820(34.4%)	14965308(34.44%)	14054845(32.35%)	15855283(36.49%)	26934988(61.99%)
BAMBI-12	40279134	34701661(86.15%)	27633161(68.6%)	7068500(17.55%)	13845552(34.37%)	13787609(34.23%)	13816428(34.3%)	13816733(34.3%)	12607156(31.3%)	15026005(37.3%)	24241176(60.18%)
BAMBI-13	47850104	41204329(86.11%)	30868132(64.51%)	10336197(21.6%)	15473749(32.34%)	15394383(32.17%)	15419215(32.22%)	15448917(32.29%)	14132667(29.54%)	16735465(34.97%)	26557396(55.5%)
