# Supplementary material for: Identification of Growth-Related Gene BAMBI and Analysis of Gene Structure and Function in the Pacific White Shrimp Litopenaeus vannamei
Source: Animals (Basel). 2024 Apr 1;14(7):1074. doi: 10.3390/ani14071074 (PMC11011141; doi:10.3390/ani14071074)
Supplement: Supplementary file 1 [file animals-14-01074-s001.zip › Supplement of LvBAMBI/S6-dsBAMBIvsdsEGFP.up_GOenrich.xls]

Category	GOID	Description	GeneRatio	BgRatio	pvalue	padj	geneID	geneName	Count
BP	GO:0016054	organic acid catabolic process	2/69	11/3612	0.0176990764668785	0.44180410423005	113820096/113816912	LOC113820096/LOC113816912	2
BP	GO:0046395	carboxylic acid catabolic process	2/69	11/3612	0.0176990764668785	0.44180410423005	113820096/113816912	LOC113820096/LOC113816912	2
BP	GO:0044282	small molecule catabolic process	2/69	13/3612	0.0244912674221873	0.44180410423005	113820096/113816912	LOC113820096/LOC113816912	2
BP	GO:0055085	transmembrane transport	14/69	422/3612	0.0258701174333255	0.44180410423005	113807061/113811177/113803655/113811955/113800921/113803735/113805990/113828796/113817037/113811178/113802673/113813240/113807799/113805351	LOC113807061/LOC113811177/LOC113803655/LOC113811955/LOC113800921/LOC113803735/LOC113805990/LOC113828796/LOC113817037/LOC113811178/LOC113802673/LOC113813240/LOC113807799/LOC113805351	14
BP	GO:0006869	lipid transport	3/69	37/3612	0.0326268014836726	0.44180410423005	novel.450/113819746/113819745	-/LOC113819746/LOC113819745	3
BP	GO:0010468	regulation of gene expression	8/69	200/3612	0.0350686600915724	0.44180410423005	113811711/113811900/113830023/113804391/113823081/113813388/113818473/113804810	LOC113811711/LOC113811900/LOC113830023/LOC113804391/LOC113823081/LOC113813388/LOC113818473/LOC113804810	8
BP	GO:1901605	alpha-amino acid metabolic process	2/69	16/3612	0.0363202396698815	0.44180410423005	113820096/113816912	LOC113820096/LOC113816912	2
BP	GO:0010876	lipid localization	3/69	39/3612	0.0373574733749789	0.44180410423005	novel.450/113819746/113819745	-/LOC113819746/LOC113819745	3
BP	GO:0071702	organic substance transport	6/69	138/3612	0.0465718526254459	0.44180410423005	novel.450/113819746/113819745/113829255/113807388/113814560	-/LOC113819746/LOC113819745/LOC113829255/LOC113807388/LOC113814560	6
BP	GO:0060255	regulation of macromolecule metabolic process	8/69	212/3612	0.0470133241829825	0.44180410423005	113811711/113811900/113830023/113804391/113823081/113813388/113818473/113804810	LOC113811711/LOC113811900/LOC113830023/LOC113804391/LOC113823081/LOC113813388/LOC113818473/LOC113804810	8
BP	GO:0019222	regulation of metabolic process	8/69	214/3612	0.0492371665680297	0.44180410423005	113811711/113811900/113830023/113804391/113823081/113813388/113818473/113804810	LOC113811711/LOC113811900/LOC113830023/LOC113804391/LOC113823081/LOC113813388/LOC113818473/LOC113804810	8
BP	GO:0006355	regulation of transcription, DNA-templated	7/69	194/3612	0.0747797720770401	0.44180410423005	113811711/113811900/113830023/113804391/113813388/113818473/113804810	LOC113811711/LOC113811900/LOC113830023/LOC113804391/LOC113813388/LOC113818473/LOC113804810	7
BP	GO:0051252	regulation of RNA metabolic process	7/69	194/3612	0.0747797720770401	0.44180410423005	113811711/113811900/113830023/113804391/113813388/113818473/113804810	LOC113811711/LOC113811900/LOC113830023/LOC113804391/LOC113813388/LOC113818473/LOC113804810	7
BP	GO:1903506	regulation of nucleic acid-templated transcription	7/69	194/3612	0.0747797720770401	0.44180410423005	113811711/113811900/113830023/113804391/113813388/113818473/113804810	LOC113811711/LOC113811900/LOC113830023/LOC113804391/LOC113813388/LOC113818473/LOC113804810	7
BP	GO:2001141	regulation of RNA biosynthetic process	7/69	194/3612	0.0747797720770401	0.44180410423005	113811711/113811900/113830023/113804391/113813388/113818473/113804810	LOC113811711/LOC113811900/LOC113830023/LOC113804391/LOC113813388/LOC113818473/LOC113804810	7
BP	GO:0019439	aromatic compound catabolic process	2/69	24/3612	0.0758034733422477	0.44180410423005	113816912/113823081	LOC113816912/LOC113823081	2
BP	GO:1901361	organic cyclic compound catabolic process	2/69	25/3612	0.0814073281585057	0.44180410423005	113816912/113823081	LOC113816912/LOC113823081	2
BP	GO:0019219	regulation of nucleobase-containing compound metabolic process	7/69	198/3612	0.0814620037199457	0.44180410423005	113811711/113811900/113830023/113804391/113813388/113818473/113804810	LOC113811711/LOC113811900/LOC113830023/LOC113804391/LOC113813388/LOC113818473/LOC113804810	7
BP	GO:0055114	oxidation-reduction process	12/69	408/3612	0.0828050467799596	0.44180410423005	113816155/113802925/113814383/113820096/113816912/113828058/113803166/113820287/113829896/113817880/113809991/113803545	LOC113816155/LOC113802925/LOC113814383/LOC113820096/LOC113816912/LOC113828058/LOC113803166/LOC113820287/LOC113829896/LOC113817880/LOC113809991/LOC113803545	12
BP	GO:0009889	regulation of biosynthetic process	7/69	201/3612	0.0866975357980407	0.44180410423005	113811711/113811900/113830023/113804391/113813388/113818473/113804810	LOC113811711/LOC113811900/LOC113830023/LOC113804391/LOC113813388/LOC113818473/LOC113804810	7
BP	GO:0010556	regulation of macromolecule biosynthetic process	7/69	201/3612	0.0866975357980407	0.44180410423005	113811711/113811900/113830023/113804391/113813388/113818473/113804810	LOC113811711/LOC113811900/LOC113830023/LOC113804391/LOC113813388/LOC113818473/LOC113804810	7
BP	GO:0031326	regulation of cellular biosynthetic process	7/69	201/3612	0.0866975357980407	0.44180410423005	113811711/113811900/113830023/113804391/113813388/113818473/113804810	LOC113811711/LOC113811900/LOC113830023/LOC113804391/LOC113813388/LOC113818473/LOC113804810	7
BP	GO:2000112	regulation of cellular macromolecule biosynthetic process	7/69	201/3612	0.0866975357980407	0.44180410423005	113811711/113811900/113830023/113804391/113813388/113818473/113804810	LOC113811711/LOC113811900/LOC113830023/LOC113804391/LOC113813388/LOC113818473/LOC113804810	7
BP	GO:0006351	transcription, DNA-templated	8/69	245/3612	0.0927074667986996	0.44180410423005	113811711/113811900/113830023/113804391/113813388/113818473/113804810/113814392	LOC113811711/LOC113811900/LOC113830023/LOC113804391/LOC113813388/LOC113818473/LOC113804810/LOC113814392	8
BP	GO:0097659	nucleic acid-templated transcription	8/69	245/3612	0.0927074667986996	0.44180410423005	113811711/113811900/113830023/113804391/113813388/113818473/113804810/113814392	LOC113811711/LOC113811900/LOC113830023/LOC113804391/LOC113813388/LOC113818473/LOC113804810/LOC113814392	8
BP	GO:0032774	RNA biosynthetic process	8/69	248/3612	0.0978288823382523	0.44180410423005	113811711/113811900/113830023/113804391/113813388/113818473/113804810/113814392	LOC113811711/LOC113811900/LOC113830023/LOC113804391/LOC113813388/LOC113818473/LOC113804810/LOC113814392	8
BP	GO:0051171	regulation of nitrogen compound metabolic process	7/69	209/3612	0.101591483778992	0.44180410423005	113811711/113811900/113830023/113804391/113813388/113818473/113804810	LOC113811711/LOC113811900/LOC113830023/LOC113804391/LOC113813388/LOC113818473/LOC113804810	7
BP	GO:0080090	regulation of primary metabolic process	7/69	209/3612	0.101591483778992	0.44180410423005	113811711/113811900/113830023/113804391/113813388/113818473/113804810	LOC113811711/LOC113811900/LOC113830023/LOC113804391/LOC113813388/LOC113818473/LOC113804810	7
BP	GO:0033036	macromolecule localization	5/69	131/3612	0.10345246882257	0.44180410423005	novel.450/113819746/113819745/113829255/113807388	-/LOC113819746/LOC113819745/LOC113829255/LOC113807388	5
BP	GO:0031323	regulation of cellular metabolic process	7/69	210/3612	0.103547836928918	0.44180410423005	113811711/113811900/113830023/113804391/113813388/113818473/113804810	LOC113811711/LOC113811900/LOC113830023/LOC113804391/LOC113813388/LOC113818473/LOC113804810	7
BP	GO:0006366	transcription by RNA polymerase II	2/69	34/3612	0.13668753298169	0.564387232956657	113818473/113814392	LOC113818473/LOC113814392	2
BP	GO:0018130	heterocycle biosynthetic process	9/69	326/3612	0.165597121924912	0.645496627803149	113811711/113811900/113824601/113830023/113804391/113813388/113818473/113804810/113814392	LOC113811711/LOC113811900/LOC113824601/LOC113830023/LOC113804391/LOC113813388/LOC113818473/LOC113804810/LOC113814392	9
BP	GO:1901362	organic cyclic compound biosynthetic process	9/69	329/3612	0.172077532637796	0.645496627803149	113811711/113811900/113824601/113830023/113804391/113813388/113818473/113804810/113814392	LOC113811711/LOC113811900/LOC113824601/LOC113830023/LOC113804391/LOC113813388/LOC113818473/LOC113804810/LOC113814392	9
BP	GO:0017144	drug metabolic process	4/69	116/3612	0.179641059067126	0.645496627803149	113820096/113816912/113825769/113830582	LOC113820096/LOC113816912/LOC113825769/LOC113830582	4
BP	GO:0007059	chromosome segregation	1/69	11/3612	0.191409794305098	0.645496627803149	113816126	LOC113816126	1
BP	GO:0010629	negative regulation of gene expression	1/69	11/3612	0.191409794305098	0.645496627803149	113823081	LOC113823081	1
BP	GO:0015931	nucleobase-containing compound transport	1/69	12/3612	0.206903469448933	0.645496627803149	113807388	LOC113807388	1
BP	GO:0044248	cellular catabolic process	3/69	83/3612	0.210542782508193	0.645496627803149	113820096/113816912/113823081	LOC113820096/LOC113816912/LOC113823081	3
BP	GO:0030001	metal ion transport	2/69	45/3612	0.211904218367871	0.645496627803149	113810267/113805351	LOC113810267/LOC113805351	2
BP	GO:0009892	negative regulation of metabolic process	1/69	13/3612	0.222104486284495	0.645496627803149	113823081	LOC113823081	1
BP	GO:0010605	negative regulation of macromolecule metabolic process	1/69	13/3612	0.222104486284495	0.645496627803149	113823081	LOC113823081	1
BP	GO:1901575	organic substance catabolic process	3/69	87/3612	0.230731121337408	0.645496627803149	113820096/113816912/113823081	LOC113820096/LOC113816912/LOC113823081	3
BP	GO:0034654	nucleobase-containing compound biosynthetic process	8/69	310/3612	0.236961319998987	0.645496627803149	113811711/113811900/113830023/113804391/113813388/113818473/113804810/113814392	LOC113811711/LOC113811900/LOC113830023/LOC113804391/LOC113813388/LOC113818473/LOC113804810/LOC113814392	8
BP	GO:0006814	sodium ion transport	1/69	14/3612	0.237018293021469	0.645496627803149	113810267	LOC113810267	1
BP	GO:0009116	nucleoside metabolic process	1/69	14/3612	0.237018293021469	0.645496627803149	113818958	LOC113818958	1
BP	GO:0019318	hexose metabolic process	1/69	14/3612	0.237018293021469	0.645496627803149	113819349	LOC113819349	1
BP	GO:1901657	glycosyl compound metabolic process	1/69	14/3612	0.237018293021469	0.645496627803149	113818958	LOC113818958	1
BP	GO:0007186	G-protein-coupled receptor signaling pathway	4/69	132/3612	0.24399863348251	0.650663022620027	113828583/113821250/113816991/113804046	LOC113828583/LOC113821250/LOC113816991/LOC113804046	4
BP	GO:0005996	monosaccharide metabolic process	1/69	15/3612	0.251650237930173	0.65737205010331	113819349	LOC113819349	1
BP	GO:0009056	catabolic process	3/69	93/3612	0.261654202442487	0.663430168890793	113820096/113816912/113823081	LOC113820096/LOC113816912/LOC113823081	3
BP	GO:0019438	aromatic compound biosynthetic process	8/69	320/3612	0.264335457917425	0.663430168890793	113811711/113811900/113830023/113804391/113813388/113818473/113804810/113814392	LOC113811711/LOC113811900/LOC113830023/LOC113804391/LOC113813388/LOC113818473/LOC113804810/LOC113814392	8
BP	GO:0006352	DNA-templated transcription, initiation	1/69	17/3612	0.280089446450869	0.67853896176432	113814392	LOC113814392	1
BP	GO:1901565	organonitrogen compound catabolic process	2/69	56/3612	0.290265031405405	0.67853896176432	113820096/113816912	LOC113820096/LOC113816912	2
BP	GO:0034655	nucleobase-containing compound catabolic process	1/69	18/3612	0.293906923000213	0.67853896176432	113823081	LOC113823081	1
BP	GO:0071705	nitrogen compound transport	3/69	100/3612	0.298379923088038	0.67853896176432	113829255/113807388/113814560	LOC113829255/LOC113807388/LOC113814560	3
BP	GO:0007156	homophilic cell adhesion via plasma membrane adhesion molecules	1/69	19/3612	0.307462967049457	0.67853896176432	113802368	LOC113802368	1
BP	GO:0098609	cell-cell adhesion	1/69	19/3612	0.307462967049457	0.67853896176432	113802368	LOC113802368	1
BP	GO:0098742	cell-cell adhesion via plasma-membrane adhesion molecules	1/69	19/3612	0.307462967049457	0.67853896176432	113802368	LOC113802368	1
BP	GO:0006520	cellular amino acid metabolic process	2/69	61/3612	0.325813937064001	0.706850575325291	113820096/113816912	LOC113820096/LOC113816912	2
BP	GO:0006629	lipid metabolic process	3/69	111/3612	0.356603699626046	0.739390249542507	113805268/113803166/113813445	LOC113805268/LOC113803166/LOC113813445	3
BP	GO:0006357	regulation of transcription by RNA polymerase II	1/69	23/3612	0.359168984896701	0.739390249542507	113818473	LOC113818473	1
BP	GO:0016070	RNA metabolic process	9/69	406/3612	0.370641843392885	0.739390249542507	113811711/113811900/113830023/113804391/113823081/113813388/113818473/113804810/113814392	LOC113811711/LOC113811900/LOC113830023/LOC113804391/LOC113823081/LOC113813388/LOC113818473/LOC113804810/LOC113814392	9
BP	GO:0044270	cellular nitrogen compound catabolic process	1/69	24/3612	0.371489224529504	0.739390249542507	113823081	LOC113823081	1
BP	GO:0046700	heterocycle catabolic process	1/69	24/3612	0.371489224529504	0.739390249542507	113823081	LOC113823081	1
BP	GO:0006508	proteolysis	8/69	358/3612	0.375471611095804	0.739390249542507	113825585/113821879/113828683/113823785/113815562/113822108/113830424/113824427	LOC113825585/LOC113821879/LOC113828683/LOC113823785/LOC113815562/LOC113822108/LOC113830424/LOC113824427	8
BP	GO:0006030	chitin metabolic process	2/69	78/3612	0.442162774831049	0.828266990206293	113825769/113830582	LOC113825769/LOC113830582	2
BP	GO:0006040	amino sugar metabolic process	2/69	78/3612	0.442162774831049	0.828266990206293	113825769/113830582	LOC113825769/LOC113830582	2
BP	GO:1901071	glucosamine-containing compound metabolic process	2/69	78/3612	0.442162774831049	0.828266990206293	113825769/113830582	LOC113825769/LOC113830582	2
BP	GO:0009108	coenzyme biosynthetic process	1/69	31/3612	0.451431767766861	0.828266990206293	113824601	LOC113824601	1
BP	GO:0006022	aminoglycan metabolic process	2/69	81/3612	0.461623956684845	0.828266990206293	113825769/113830582	LOC113825769/LOC113830582	2
BP	GO:0016071	mRNA metabolic process	1/69	32/3612	0.462001778385149	0.828266990206293	113823081	LOC113823081	1
BP	GO:0007155	cell adhesion	1/69	33/3612	0.472371017852027	0.828266990206293	113802368	LOC113802368	1
BP	GO:0022610	biological adhesion	1/69	33/3612	0.472371017852027	0.828266990206293	113802368	LOC113802368	1
BP	GO:0006732	coenzyme metabolic process	1/69	35/3612	0.492522147997198	0.84469435161847	113824601	LOC113824601	1
BP	GO:0006812	cation transport	2/69	90/3612	0.517603684636465	0.84469435161847	113810267/113805351	LOC113810267/LOC113805351	2
BP	GO:0016579	protein deubiquitination	1/69	38/3612	0.521334795139524	0.84469435161847	113821879	LOC113821879	1
BP	GO:0044283	small molecule biosynthetic process	1/69	38/3612	0.521334795139524	0.84469435161847	113819349	LOC113819349	1
BP	GO:0051188	cofactor biosynthetic process	1/69	38/3612	0.521334795139524	0.84469435161847	113824601	LOC113824601	1
BP	GO:0070646	protein modification by small protein removal	1/69	38/3612	0.521334795139524	0.84469435161847	113821879	LOC113821879	1
BP	GO:0048519	negative regulation of biological process	1/69	39/3612	0.530575953263579	0.848921525221727	113823081	LOC113823081	1
BP	GO:0019752	carboxylic acid metabolic process	2/69	95/3612	0.547038432887616	0.854808504810701	113820096/113816912	LOC113820096/LOC113816912	2
BP	GO:0006082	organic acid metabolic process	2/69	97/3612	0.558465296905129	0.854808504810701	113820096/113816912	LOC113820096/LOC113816912	2
BP	GO:0043436	oxoacid metabolic process	2/69	97/3612	0.558465296905129	0.854808504810701	113820096/113816912	LOC113820096/LOC113816912	2
BP	GO:0044281	small molecule metabolic process	4/69	206/3612	0.560968081282022	0.854808504810701	113819349/113818958/113820096/113816912	LOC113819349/LOC113818958/LOC113820096/LOC113816912	4
BP	GO:0005975	carbohydrate metabolic process	3/69	157/3612	0.583718606806722	0.860682507473437	113819349/113809383/113809991	LOC113819349/LOC113809383/LOC113809991	3
BP	GO:0044265	cellular macromolecule catabolic process	1/69	46/3612	0.590520111271434	0.860682507473437	113823081	LOC113823081	1
BP	GO:0044271	cellular nitrogen compound biosynthetic process	9/69	487/3612	0.597217715182131	0.860682507473437	113811711/113811900/113830023/113805829/113804391/113813388/113818473/113804810/113814392	LOC113811711/LOC113811900/LOC113830023/LOC113805829/LOC113804391/LOC113813388/LOC113818473/LOC113804810/LOC113814392	9
BP	GO:0008610	lipid biosynthetic process	1/69	47/3612	0.598443305977624	0.860682507473437	113803166	LOC113803166	1
BP	GO:0015672	monovalent inorganic cation transport	1/69	47/3612	0.598443305977624	0.860682507473437	113810267	LOC113810267	1
BP	GO:0009057	macromolecule catabolic process	1/69	48/3612	0.606215371023218	0.862172972121911	113823081	LOC113823081	1
BP	GO:0065008	regulation of biological quality	1/69	49/3612	0.613839147510143	0.863422097596684	113820096	LOC113820096	1
BP	GO:0051186	cofactor metabolic process	1/69	50/3612	0.621317423912556	0.864441633269643	113824601	LOC113824601	1
BP	GO:0070647	protein modification by small protein conjugation or removal	1/69	52/3612	0.635848372966569	0.875146147738934	113821879	LOC113821879	1
BP	GO:0007165	signal transduction	6/69	357/3612	0.690765580740877	0.940616961008854	113828583/113830023/113808654/113821250/113816991/113804046	LOC113828583/LOC113830023/LOC113808654/LOC113821250/LOC113816991/LOC113804046	6
BP	GO:0023052	signaling	6/69	362/3612	0.703991847725129	0.945572189415713	113828583/113830023/113808654/113821250/113816991/113804046	LOC113828583/LOC113830023/LOC113808654/LOC113821250/LOC113816991/LOC113804046	6
BP	GO:0007154	cell communication	6/69	364/3612	0.709179142061785	0.945572189415713	113828583/113830023/113808654/113821250/113816991/113804046	LOC113828583/LOC113830023/LOC113808654/LOC113821250/LOC113816991/LOC113804046	6
BP	GO:0006886	intracellular protein transport	1/69	70/3612	0.744194763512976	0.953460040837706	113829255	LOC113829255	1
BP	GO:0006811	ion transport	3/69	200/3612	0.745447743735713	0.953460040837706	113810267/113827444/113805351	LOC113810267/LOC113827444/LOC113805351	3
BP	GO:0034613	cellular protein localization	1/69	75/3612	0.768171843468226	0.953460040837706	113829255	LOC113829255	1
BP	GO:0070727	cellular macromolecule localization	1/69	75/3612	0.768171843468226	0.953460040837706	113829255	LOC113829255	1
BP	GO:0016192	vesicle-mediated transport	1/69	76/3612	0.772694360516768	0.953460040837706	113829255	LOC113829255	1
BP	GO:1901135	carbohydrate derivative metabolic process	3/69	211/3612	0.777913238511794	0.953460040837706	113818958/113825769/113830582	LOC113818958/LOC113825769/LOC113830582	3
BP	GO:0015031	protein transport	1/69	84/3612	0.805878180645765	0.953460040837706	113829255	LOC113829255	1
BP	GO:0015833	peptide transport	1/69	84/3612	0.805878180645765	0.953460040837706	113829255	LOC113829255	1
BP	GO:0045184	establishment of protein localization	1/69	85/3612	0.809674780854224	0.953460040837706	113829255	LOC113829255	1
BP	GO:0046907	intracellular transport	1/69	85/3612	0.809674780854224	0.953460040837706	113829255	LOC113829255	1
BP	GO:0051649	establishment of localization in cell	1/69	86/3612	0.81339818321347	0.953460040837706	113829255	LOC113829255	1
BP	GO:0055086	nucleobase-containing small molecule metabolic process	1/69	87/3612	0.817049778607194	0.953460040837706	113818958	LOC113818958	1
BP	GO:0042886	amide transport	1/69	88/3612	0.82063093187701	0.953460040837706	113829255	LOC113829255	1
BP	GO:0008104	protein localization	1/69	89/3612	0.824142982302801	0.953460040837706	113829255	LOC113829255	1
BP	GO:0051716	cellular response to stimulus	6/69	421/3612	0.831943679436499	0.953460040837706	113828583/113830023/113808654/113821250/113816991/113804046	LOC113828583/LOC113830023/LOC113808654/LOC113821250/LOC113816991/LOC113804046	6
BP	GO:0090407	organophosphate biosynthetic process	1/69	92/3612	0.834277535732993	0.953460040837706	113824601	LOC113824601	1
BP	GO:0051641	cellular localization	1/69	101/3612	0.861352164811455	0.975690947751029	113829255	LOC113829255	1
BP	GO:0050896	response to stimulus	6/69	457/3612	0.88595966829984	0.99476173282789	113828583/113830023/113808654/113821250/113816991/113804046	LOC113828583/LOC113830023/LOC113808654/LOC113821250/LOC113816991/LOC113804046	6
BP	GO:0019637	organophosphate metabolic process	1/69	124/3612	0.912295099650664	0.999587451657823	113824601	LOC113824601	1
BP	GO:0006412	translation	1/69	160/3612	0.957435812755988	0.999587451657823	113805829	LOC113805829	1
BP	GO:0043043	peptide biosynthetic process	1/69	163/3612	0.959938216886936	0.999587451657823	113805829	LOC113805829	1
BP	GO:0043604	amide biosynthetic process	1/69	164/3612	0.960739684858754	0.999587451657823	113805829	LOC113805829	1
BP	GO:0006518	peptide metabolic process	1/69	170/3612	0.965227111581288	0.999587451657823	113805829	LOC113805829	1
BP	GO:0043603	cellular amide metabolic process	1/69	173/3612	0.967277276291262	0.999587451657823	113805829	LOC113805829	1
BP	GO:1901566	organonitrogen compound biosynthetic process	2/69	296/3612	0.981167412070751	0.999587451657823	113824601/113805829	LOC113824601/LOC113805829	2
BP	GO:0006468	protein phosphorylation	1/69	252/3612	0.993522928686103	0.999587451657823	113810632	LOC113810632	1
BP	GO:0016310	phosphorylation	1/69	274/3612	0.99590268579424	0.999587451657823	113810632	LOC113810632	1
BP	GO:0006793	phosphorus metabolic process	2/69	434/3612	0.998582690283994	0.999587451657823	113824601/113810632	LOC113824601/LOC113810632	2
BP	GO:0006796	phosphate-containing compound metabolic process	2/69	434/3612	0.998582690283994	0.999587451657823	113824601/113810632	LOC113824601/LOC113810632	2
BP	GO:0006464	cellular protein modification process	2/69	468/3612	0.999275968319627	0.999587451657823	113821879/113810632	LOC113821879/LOC113810632	2
BP	GO:0036211	protein modification process	2/69	468/3612	0.999275968319627	0.999587451657823	113821879/113810632	LOC113821879/LOC113810632	2
BP	GO:0043412	macromolecule modification	2/69	496/3612	0.999587451657823	0.999587451657823	113821879/113810632	LOC113821879/LOC113810632	2
CC	GO:0016459	myosin complex	3/41	32/2030	0.0252762754922637	0.412654620920163	113816526/113816511/113807016	LOC113816526/LOC113816511/LOC113807016	3
CC	GO:0044430	cytoskeletal part	4/41	59/2030	0.0292469069526788	0.412654620920163	113816526/113816511/113807016/113816126	LOC113816526/LOC113816511/LOC113807016/LOC113816126	4
CC	GO:0005856	cytoskeleton	4/41	61/2030	0.0325779963884339	0.412654620920163	113816526/113816511/113807016/113816126	LOC113816526/LOC113816511/LOC113807016/LOC113816126	4
CC	GO:0015629	actin cytoskeleton	3/41	43/2030	0.0540018614996213	0.513017684246402	113816526/113816511/113807016	LOC113816526/LOC113816511/LOC113807016	3
CC	GO:0098797	plasma membrane protein complex	1/41	11/2030	0.20148551300915	0.999562334109136	113810267	LOC113810267	1
CC	GO:0044459	plasma membrane part	1/41	14/2030	0.249173975308219	0.999562334109136	113810267	LOC113810267	1
CC	GO:0005886	plasma membrane	1/41	15/2030	0.264443750611971	0.999562334109136	113810267	LOC113810267	1
CC	GO:0005615	extracellular space	1/41	18/2030	0.308457712343897	0.999562334109136	113822757	LOC113822757	1
CC	GO:0015630	microtubule cytoskeleton	1/41	19/2030	0.322549776853788	0.999562334109136	113816126	LOC113816126	1
CC	GO:0030117	membrane coat	1/41	19/2030	0.322549776853788	0.999562334109136	113829255	LOC113829255	1
CC	GO:0048475	coated membrane	1/41	19/2030	0.322549776853788	0.999562334109136	113829255	LOC113829255	1
CC	GO:0071944	cell periphery	1/41	20/2030	0.336361541721513	0.999562334109136	113810267	LOC113810267	1
CC	GO:0044421	extracellular region part	1/41	22/2030	0.363165824258134	0.999562334109136	113822757	LOC113822757	1
CC	GO:0016592	mediator complex	1/41	26/2030	0.413643307032898	0.999562334109136	113818473	LOC113818473	1
CC	GO:0005576	extracellular region	3/41	128/2030	0.484038537467992	0.999562334109136	113825769/113822757/113830582	LOC113825769/LOC113822757/LOC113830582	3
CC	GO:0043228	non-membrane-bounded organelle	5/41	232/2030	0.511618541258236	0.999562334109136	113805829/113816526/113816511/113807016/113816126	LOC113805829/LOC113816526/LOC113816511/LOC113807016/LOC113816126	5
CC	GO:0043232	intracellular non-membrane-bounded organelle	5/41	232/2030	0.511618541258236	0.999562334109136	113805829/113816526/113816511/113807016/113816126	LOC113805829/LOC113816526/LOC113816511/LOC113807016/LOC113816126	5
CC	GO:0098796	membrane protein complex	2/41	85/2030	0.518842045566665	0.999562334109136	113810267/113829255	LOC113810267/LOC113829255	2
CC	GO:0044427	chromosomal part	1/41	42/2030	0.579295464502539	0.999562334109136	113816126	LOC113816126	1
CC	GO:0005654	nucleoplasm	1/41	50/2030	0.644004400944447	0.999562334109136	113818473	LOC113818473	1
CC	GO:0044451	nucleoplasm part	1/41	50/2030	0.644004400944447	0.999562334109136	113818473	LOC113818473	1
CC	GO:0005694	chromosome	1/41	54/2030	0.672608617733104	0.999562334109136	113816126	LOC113816126	1
CC	GO:0032991	protein-containing complex	8/41	466/2030	0.758137098333149	0.999562334109136	113810267/113805829/113816526/113816511/113818473/113807016/113829255/113816126	LOC113810267/LOC113805829/LOC113816526/LOC113816511/LOC113818473/LOC113807016/LOC113829255/LOC113816126	8
CC	GO:0031981	nuclear lumen	1/41	71/2030	0.77110895111734	0.999562334109136	113818473	LOC113818473	1
CC	GO:0044446	intracellular organelle part	5/41	311/2030	0.77643895419051	0.999562334109136	113816526/113816511/113818473/113807016/113816126	LOC113816526/LOC113816511/LOC113818473/LOC113807016/LOC113816126	5
CC	GO:0044422	organelle part	5/41	312/2030	0.778986084361681	0.999562334109136	113816526/113816511/113818473/113807016/113816126	LOC113816526/LOC113816511/LOC113818473/LOC113807016/LOC113816126	5
CC	GO:0031974	membrane-enclosed lumen	1/41	79/2030	0.806799116005183	0.999562334109136	113818473	LOC113818473	1
CC	GO:0043233	organelle lumen	1/41	79/2030	0.806799116005183	0.999562334109136	113818473	LOC113818473	1
CC	GO:0070013	intracellular organelle lumen	1/41	79/2030	0.806799116005183	0.999562334109136	113818473	LOC113818473	1
CC	GO:1902494	catalytic complex	1/41	92/2030	0.85353830582503	0.999562334109136	113810267	LOC113810267	1
CC	GO:0044428	nuclear part	1/41	95/2030	0.862643193439789	0.999562334109136	113818473	LOC113818473	1
CC	GO:0005840	ribosome	1/41	109/2030	0.898330183126473	0.999562334109136	113805829	LOC113805829	1
CC	GO:1990904	ribonucleoprotein complex	1/41	134/2030	0.940917047326326	0.999562334109136	113805829	LOC113805829	1
CC	GO:0005634	nucleus	2/41	277/2030	0.982537177999065	0.999562334109136	113818473/113825768	LOC113818473/LOC113825768	2
CC	GO:0044444	cytoplasmic part	2/41	304/2030	0.989910239458587	0.999562334109136	113805829/113829255	LOC113805829/LOC113829255	2
CC	GO:0005737	cytoplasm	2/41	359/2030	0.996855825232407	0.999562334109136	113805829/113829255	LOC113805829/LOC113829255	2
CC	GO:0043231	intracellular membrane-bounded organelle	2/41	436/2030	0.999446671964097	0.999562334109136	113818473/113825768	LOC113818473/LOC113825768	2
CC	GO:0043227	membrane-bounded organelle	2/41	446/2030	0.999562334109136	0.999562334109136	113818473/113825768	LOC113818473/LOC113825768	2
MF	GO:0005215	transporter activity	19/104	464/6056	0.000287955220330874	0.0385859995243371	novel.450/113803655/113811955/113819746/113828230/113819745/113803464/113800921/113828406/113828796/113817037/113807388/113827444/113802673/113813240/113807799/113805351/113814560/113810641	-/LOC113803655/LOC113811955/LOC113819746/LOC113828230/LOC113819745/LOC113803464/LOC113800921/LOC113828406/LOC113828796/LOC113817037/LOC113807388/LOC113827444/LOC113802673/LOC113813240/LOC113807799/LOC113805351/LOC113814560/LOC113810641	19
MF	GO:0005319	lipid transporter activity	3/104	32/6056	0.0170080185325366	0.446661459963616	novel.450/113819746/113819745	-/LOC113819746/LOC113819745	3
MF	GO:0140110	transcription regulator activity	6/104	124/6056	0.0193970009369599	0.446661459963616	113811711/113830023/113804391/113813388/113818473/113804810	LOC113811711/LOC113830023/LOC113804391/LOC113813388/LOC113818473/LOC113804810	6
MF	GO:0003700	DNA-binding transcription factor activity	5/104	92/6056	0.0205238275774537	0.446661459963616	113811711/113830023/113804391/113813388/113804810	LOC113811711/LOC113830023/LOC113804391/LOC113813388/LOC113804810	5
MF	GO:0030414	peptidase inhibitor activity	3/104	35/6056	0.0216295819292738	0.446661459963616	113814568/113814570/113822757	LOC113814568/LOC113814570/LOC113822757	3
MF	GO:0061134	peptidase regulator activity	3/104	35/6056	0.0216295819292738	0.446661459963616	113814568/113814570/113822757	LOC113814568/LOC113814570/LOC113822757	3
MF	GO:0022857	transmembrane transporter activity	13/104	412/6056	0.0233330613413829	0.446661459963616	113811955/113828230/113803464/113800921/113828406/113807388/113827444/113802673/113813240/113807799/113805351/113814560/113810641	LOC113811955/LOC113828230/LOC113803464/LOC113800921/LOC113828406/LOC113807388/LOC113827444/LOC113802673/LOC113813240/LOC113807799/LOC113805351/LOC113814560/LOC113810641	13
MF	GO:0016747	transferase activity, transferring acyl groups other than amino-acyl groups	3/104	45/6056	0.0414921194457364	0.545762493044035	113805268/113824685/113821767	LOC113805268/LOC113824685/LOC113821767	3
MF	GO:0004857	enzyme inhibitor activity	3/104	48/6056	0.0487608205529484	0.545762493044035	113814568/113814570/113822757	LOC113814568/LOC113814570/LOC113822757	3
MF	GO:0004888	transmembrane signaling receptor activity	6/104	158/6056	0.0537684875874649	0.545762493044035	113828583/113803464/113821250/113816991/113810641/113804046	LOC113828583/LOC113803464/LOC113821250/LOC113816991/LOC113810641/LOC113804046	6
MF	GO:0038023	signaling receptor activity	6/104	160/6056	0.0565097859583503	0.545762493044035	113828583/113803464/113821250/113816991/113810641/113804046	LOC113828583/LOC113803464/LOC113821250/LOC113816991/LOC113810641/LOC113804046	6
MF	GO:0060089	molecular transducer activity	6/104	160/6056	0.0565097859583503	0.545762493044035	113828583/113803464/113821250/113816991/113810641/113804046	LOC113828583/LOC113803464/LOC113821250/LOC113816991/LOC113810641/LOC113804046	6
MF	GO:0004871	signal transducer activity	6/104	161/6056	0.0579117019632914	0.545762493044035	113828583/113803464/113821250/113816991/113810641/113804046	LOC113828583/LOC113803464/LOC113821250/LOC113816991/LOC113810641/LOC113804046	6
MF	GO:0004866	endopeptidase inhibitor activity	2/104	26/6056	0.072697889913918	0.545762493044035	113814568/113822757	LOC113814568/LOC113822757	2
MF	GO:0061135	endopeptidase regulator activity	2/104	26/6056	0.072697889913918	0.545762493044035	113814568/113822757	LOC113814568/LOC113822757	2
MF	GO:0004970	ionotropic glutamate receptor activity	2/104	29/6056	0.0878910029564047	0.545762493044035	113803464/113810641	LOC113803464/LOC113810641	2
MF	GO:0008066	glutamate receptor activity	2/104	29/6056	0.0878910029564047	0.545762493044035	113803464/113810641	LOC113803464/LOC113810641	2
MF	GO:0015293	symporter activity	2/104	29/6056	0.0878910029564047	0.545762493044035	113828230/113828406	LOC113828230/LOC113828406	2
MF	GO:0022824	transmitter-gated ion channel activity	2/104	29/6056	0.0878910029564047	0.545762493044035	113803464/113810641	LOC113803464/LOC113810641	2
MF	GO:0022835	transmitter-gated channel activity	2/104	29/6056	0.0878910029564047	0.545762493044035	113803464/113810641	LOC113803464/LOC113810641	2
MF	GO:0030594	neurotransmitter receptor activity	2/104	29/6056	0.0878910029564047	0.545762493044035	113803464/113810641	LOC113803464/LOC113810641	2
MF	GO:0005230	extracellular ligand-gated ion channel activity	3/104	65/6056	0.100310678886727	0.545762493044035	113803464/113827444/113810641	LOC113803464/LOC113827444/LOC113810641	3
MF	GO:0003774	motor activity	3/104	66/6056	0.103837706600819	0.545762493044035	113816526/113816511/113807016	LOC113816526/LOC113816511/LOC113807016	3
MF	GO:0015276	ligand-gated ion channel activity	3/104	66/6056	0.103837706600819	0.545762493044035	113803464/113827444/113810641	LOC113803464/LOC113827444/LOC113810641	3
MF	GO:0022834	ligand-gated channel activity	3/104	66/6056	0.103837706600819	0.545762493044035	113803464/113827444/113810641	LOC113803464/LOC113827444/LOC113810641	3
MF	GO:0008236	serine-type peptidase activity	5/104	150/6056	0.114937427837612	0.545762493044035	113828683/113823785/113815562/113822108/113824427	LOC113828683/LOC113823785/LOC113815562/LOC113822108/LOC113824427	5
MF	GO:0017171	serine hydrolase activity	5/104	150/6056	0.114937427837612	0.545762493044035	113828683/113823785/113815562/113822108/113824427	LOC113828683/LOC113823785/LOC113815562/LOC113822108/LOC113824427	5
MF	GO:0015291	secondary active transmembrane transporter activity	2/104	35/6056	0.120692873991758	0.545762493044035	113828230/113828406	LOC113828230/LOC113828406	2
MF	GO:0022836	gated channel activity	3/104	71/6056	0.122185632771053	0.545762493044035	113803464/113827444/113810641	LOC113803464/LOC113827444/LOC113810641	3
MF	GO:0022839	ion gated channel activity	3/104	71/6056	0.122185632771053	0.545762493044035	113803464/113827444/113810641	LOC113803464/LOC113827444/LOC113810641	3
MF	GO:0016746	transferase activity, transferring acyl groups	3/104	73/6056	0.129838060928844	0.561235489176293	113805268/113824685/113821767	LOC113805268/LOC113824685/LOC113821767	3
MF	GO:0004930	G-protein-coupled receptor activity	4/104	120/6056	0.150687845144228	0.62727192375809	113828583/113821250/113816991/113804046	LOC113828583/LOC113821250/LOC113816991/LOC113804046	4
MF	GO:0004112	cyclic-nucleotide phosphodiesterase activity	1/104	10/6056	0.159158547819217	0.62727192375809	113808654	LOC113808654	1
MF	GO:0004114	3',5'-cyclic-nucleotide phosphodiesterase activity	1/104	10/6056	0.159158547819217	0.62727192375809	113808654	LOC113808654	1
MF	GO:0030234	enzyme regulator activity	3/104	84/6056	0.174673926908275	0.666095135135164	113814568/113814570/113822757	LOC113814568/LOC113814570/LOC113822757	3
MF	GO:0046983	protein dimerization activity	3/104	85/6056	0.178950931827357	0.666095135135164	113811900/113820254/113829011	LOC113811900/LOC113820254/LOC113829011	3
MF	GO:0034061	DNA polymerase activity	1/104	12/6056	0.187839496352977	0.680283581386458	113825768	LOC113825768	1
MF	GO:0004867	serine-type endopeptidase inhibitor activity	1/104	13/6056	0.201814462001436	0.700001382051315	113814568	LOC113814568	1
MF	GO:0004252	serine-type endopeptidase activity	4/104	136/6056	0.205105681658041	0.700001382051315	113828683/113823785/113815562/113824427	LOC113828683/LOC113823785/LOC113815562/LOC113824427	4
MF	GO:0046873	metal ion transmembrane transporter activity	2/104	55/6056	0.24352850709086	0.700001382051315	113828406/113805351	LOC113828406/LOC113805351	2
MF	GO:0070011	peptidase activity, acting on L-amino acid peptides	8/104	347/6056	0.244768506423575	0.700001382051315	113825585/113821879/113828683/113823785/113815562/113822108/113830424/113824427	LOC113825585/LOC113821879/LOC113828683/LOC113823785/LOC113815562/LOC113822108/LOC113830424/LOC113824427	8
MF	GO:0016491	oxidoreductase activity	9/104	409/6056	0.268196480869938	0.700001382051315	113814383/113820096/113816912/113828058/113803166/113829896/113817880/113809991/113803545	LOC113814383/LOC113820096/LOC113816912/LOC113828058/LOC113803166/LOC113829896/LOC113817880/LOC113809991/LOC113803545	9
MF	GO:0015318	inorganic molecular entity transmembrane transporter activity	5/104	203/6056	0.26933926904132	0.700001382051315	113803464/113828406/113827444/113805351/113810641	LOC113803464/LOC113828406/LOC113827444/LOC113805351/LOC113810641	5
MF	GO:0008233	peptidase activity	8/104	361/6056	0.279230300653516	0.700001382051315	113825585/113821879/113828683/113823785/113815562/113822108/113830424/113824427	LOC113825585/LOC113821879/LOC113828683/LOC113823785/LOC113815562/LOC113822108/LOC113830424/LOC113824427	8
MF	GO:0008484	sulfuric ester hydrolase activity	1/104	19/6056	0.280800541250502	0.700001382051315	113817487	LOC113817487	1
MF	GO:0016702	oxidoreductase activity, acting on single donors with incorporation of molecular oxygen, incorporation of two atoms of oxygen	1/104	19/6056	0.280800541250502	0.700001382051315	113816912	LOC113816912	1
MF	GO:0016831	carboxy-lyase activity	1/104	19/6056	0.280800541250502	0.700001382051315	113819349	LOC113819349	1
MF	GO:0051213	dioxygenase activity	1/104	19/6056	0.280800541250502	0.700001382051315	113816912	LOC113816912	1
MF	GO:0022804	active transmembrane transporter activity	2/104	64/6056	0.301097504107381	0.700001382051315	113828230/113828406	LOC113828230/LOC113828406	2
MF	GO:0004601	peroxidase activity	1/104	21/6056	0.305368560923979	0.700001382051315	113829896	LOC113829896	1
MF	GO:0016701	oxidoreductase activity, acting on single donors with incorporation of molecular oxygen	1/104	21/6056	0.305368560923979	0.700001382051315	113816912	LOC113816912	1
MF	GO:0016830	carbon-carbon lyase activity	1/104	21/6056	0.305368560923979	0.700001382051315	113819349	LOC113819349	1
MF	GO:0005216	ion channel activity	3/104	113/6056	0.306885798266212	0.700001382051315	113803464/113827444/113810641	LOC113803464/LOC113827444/LOC113810641	3
MF	GO:0022838	substrate-specific channel activity	3/104	113/6056	0.306885798266212	0.700001382051315	113803464/113827444/113810641	LOC113803464/LOC113827444/LOC113810641	3
MF	GO:0015075	ion transmembrane transporter activity	5/104	218/6056	0.319789522517055	0.700001382051315	113803464/113828406/113827444/113805351/113810641	LOC113803464/LOC113828406/LOC113827444/LOC113805351/LOC113810641	5
MF	GO:0016829	lyase activity	2/104	67/6056	0.320186685640465	0.700001382051315	113819349/113820096	LOC113819349/LOC113820096	2
MF	GO:0015267	channel activity	3/104	117/6056	0.32581196623186	0.700001382051315	113803464/113827444/113810641	LOC113803464/LOC113827444/LOC113810641	3
MF	GO:0022803	passive transmembrane transporter activity	3/104	117/6056	0.32581196623186	0.700001382051315	113803464/113827444/113810641	LOC113803464/LOC113827444/LOC113810641	3
MF	GO:0005326	neurotransmitter transporter activity	1/104	23/6056	0.329105127382335	0.700001382051315	113828406	LOC113828406	1
MF	GO:0005328	neurotransmitter:sodium symporter activity	1/104	23/6056	0.329105127382335	0.700001382051315	113828406	LOC113828406	1
MF	GO:0015294	solute:cation symporter activity	1/104	23/6056	0.329105127382335	0.700001382051315	113828406	LOC113828406	1
MF	GO:0015370	solute:sodium symporter activity	1/104	23/6056	0.329105127382335	0.700001382051315	113828406	LOC113828406	1
MF	GO:0035091	phosphatidylinositol binding	1/104	23/6056	0.329105127382335	0.700001382051315	113805618	LOC113805618	1
MF	GO:0004175	endopeptidase activity	5/104	224/6056	0.340330858057158	0.704076230812383	113828683/113823785/113815562/113830424/113824427	LOC113828683/LOC113823785/LOC113815562/LOC113830424/LOC113824427	5
MF	GO:0008234	cysteine-type peptidase activity	2/104	71/6056	0.345442918888613	0.704076230812383	113825585/113821879	LOC113825585/LOC113821879	2
MF	GO:0008081	phosphoric diester hydrolase activity	1/104	25/6056	0.352038115406192	0.704076230812383	113808654	LOC113808654	1
MF	GO:0016684	oxidoreductase activity, acting on peroxide as acceptor	1/104	25/6056	0.352038115406192	0.704076230812383	113829896	LOC113829896	1
MF	GO:0016616	oxidoreductase activity, acting on the CH-OH group of donors, NAD or NADP as acceptor	1/104	26/6056	0.363211724425883	0.715740751074533	113809991	LOC113809991	1
MF	GO:0000988	transcription factor activity, protein binding	1/104	29/6056	0.395600257440016	0.733968520680456	113818473	LOC113818473	1
MF	GO:0000989	transcription factor activity, transcription factor binding	1/104	29/6056	0.395600257440016	0.733968520680456	113818473	LOC113818473	1
MF	GO:0003712	transcription cofactor activity	1/104	29/6056	0.395600257440016	0.733968520680456	113818473	LOC113818473	1
MF	GO:0016209	antioxidant activity	1/104	29/6056	0.395600257440016	0.733968520680456	113829896	LOC113829896	1
MF	GO:0005543	phospholipid binding	1/104	30/6056	0.406029587658406	0.733968520680456	113805618	LOC113805618	1
MF	GO:0016614	oxidoreductase activity, acting on CH-OH group of donors	1/104	30/6056	0.406029587658406	0.733968520680456	113809991	LOC113809991	1
MF	GO:0098772	molecular function regulator	3/104	136/6056	0.415084925823838	0.733968520680456	113814568/113814570/113822757	LOC113814568/LOC113814570/LOC113822757	3
MF	GO:0015081	sodium ion transmembrane transporter activity	1/104	31/6056	0.416280653520259	0.733968520680456	113828406	LOC113828406	1
MF	GO:0005506	iron ion binding	2/104	86/6056	0.43691850124975	0.749655956469168	113814383/113803166	LOC113814383/LOC113803166	2
MF	GO:0008061	chitin binding	2/104	87/6056	0.442785034818463	0.749655956469168	113825769/113830582	LOC113825769/LOC113830582	2
MF	GO:0008289	lipid binding	1/104	35/6056	0.455561877828335	0.749655956469168	113805618	LOC113805618	1
MF	GO:0008017	microtubule binding	1/104	36/6056	0.464965891232396	0.749655956469168	113816126	LOC113816126	1
MF	GO:0020037	heme binding	2/104	91/6056	0.465913371581514	0.749655956469168	113814383/113829896	LOC113814383/LOC113829896	2
MF	GO:0022890	inorganic cation transmembrane transporter activity	2/104	92/6056	0.471608249153042	0.749655956469168	113828406/113805351	LOC113828406/LOC113805351	2
MF	GO:0046906	tetrapyrrole binding	2/104	93/6056	0.477267240194226	0.749655956469168	113814383/113829896	LOC113814383/LOC113829896	2
MF	GO:0017111	nucleoside-triphosphatase activity	5/104	265/6056	0.480690849051977	0.749655956469168	113822611/113801974/113816526/113816511/113807016	LOC113822611/LOC113801974/LOC113816526/LOC113816511/LOC113807016	5
MF	GO:0016627	oxidoreductase activity, acting on the CH-CH group of donors	1/104	39/6056	0.49222339689747	0.749655956469168	113803545	LOC113803545	1
MF	GO:0140097	catalytic activity, acting on DNA	1/104	39/6056	0.49222339689747	0.749655956469168	113825768	LOC113825768	1
MF	GO:0016462	pyrophosphatase activity	5/104	271/6056	0.500629143156902	0.749655956469168	113822611/113801974/113816526/113816511/113807016	LOC113822611/LOC113801974/LOC113816526/LOC113816511/LOC113807016	5
MF	GO:0016818	hydrolase activity, acting on acid anhydrides, in phosphorus-containing anhydrides	5/104	273/6056	0.507214005320798	0.749655956469168	113822611/113801974/113816526/113816511/113807016	LOC113822611/LOC113801974/LOC113816526/LOC113816511/LOC113807016	5
MF	GO:0008324	cation transmembrane transporter activity	2/104	99/6056	0.510443874436724	0.749655956469168	113828406/113805351	LOC113828406/LOC113805351	2
MF	GO:0019783	ubiquitin-like protein-specific protease activity	1/104	42/6056	0.518104934846297	0.749655956469168	113821879	LOC113821879	1
MF	GO:0036459	thiol-dependent ubiquitinyl hydrolase activity	1/104	42/6056	0.518104934846297	0.749655956469168	113821879	LOC113821879	1
MF	GO:0101005	ubiquitinyl hydrolase activity	1/104	42/6056	0.518104934846297	0.749655956469168	113821879	LOC113821879	1
MF	GO:0016817	hydrolase activity, acting on acid anhydrides	5/104	277/6056	0.520283611579348	0.749655956469168	113822611/113801974/113816526/113816511/113807016	LOC113822611/LOC113801974/LOC113816526/LOC113816511/LOC113807016	5
MF	GO:0015631	tubulin binding	1/104	44/6056	0.534628993754857	0.762130693225009	113816126	LOC113816126	1
MF	GO:0003677	DNA binding	6/104	343/6056	0.542023089296416	0.764537831218102	113800776/113811900/113824903/113830023/113804810/113825768	LOC113800776/LOC113811900/LOC113824903/LOC113830023/LOC113804810/LOC113825768	6
MF	GO:0050660	flavin adenine dinucleotide binding	1/104	48/6056	0.566011972864113	0.784206853725345	113803545	LOC113803545	1
MF	GO:0030170	pyridoxal phosphate binding	1/104	49/6056	0.573524415411073	0.784206853725345	113804714	LOC113804714	1
MF	GO:0070279	vitamin B6 binding	1/104	49/6056	0.573524415411073	0.784206853725345	113804714	LOC113804714	1
MF	GO:0003924	GTPase activity	2/104	115/6056	0.592010625008561	0.801307310617648	113822611/113801974	LOC113822611/LOC113801974	2
MF	GO:0004222	metalloendopeptidase activity	1/104	55/6056	0.61596928342416	0.808718350957489	113830424	LOC113830424	1
MF	GO:0016779	nucleotidyltransferase activity	1/104	56/6056	0.62262470660761	0.808718350957489	113825768	LOC113825768	1
MF	GO:0019842	vitamin binding	1/104	59/6056	0.641913205251157	0.808718350957489	113804714	LOC113804714	1
MF	GO:0016788	hydrolase activity, acting on ester bonds	3/104	193/6056	0.649959109791881	0.808718350957489	113829634/113808654/113817487	LOC113829634/LOC113808654/LOC113817487	3
MF	GO:0048037	cofactor binding	4/104	263/6056	0.6683175340203	0.808718350957489	113804714/113814383/113829896/113803545	LOC113804714/LOC113814383/LOC113829896/LOC113803545	4
MF	GO:0004553	hydrolase activity, hydrolyzing O-glycosyl compounds	1/104	64/6056	0.671914165140563	0.808718350957489	113809383	LOC113809383	1
MF	GO:0043565	sequence-specific DNA binding	1/104	65/6056	0.677608578829712	0.808718350957489	113804810	LOC113804810	1
MF	GO:0001883	purine nucleoside binding	2/104	137/6056	0.687178670228924	0.808718350957489	113822611/113801974	LOC113822611/LOC113801974	2
MF	GO:0005525	GTP binding	2/104	137/6056	0.687178670228924	0.808718350957489	113822611/113801974	LOC113822611/LOC113801974	2
MF	GO:0032549	ribonucleoside binding	2/104	137/6056	0.687178670228924	0.808718350957489	113822611/113801974	LOC113822611/LOC113801974	2
MF	GO:0032550	purine ribonucleoside binding	2/104	137/6056	0.687178670228924	0.808718350957489	113822611/113801974	LOC113822611/LOC113801974	2
MF	GO:0032561	guanyl ribonucleotide binding	2/104	137/6056	0.687178670228924	0.808718350957489	113822611/113801974	LOC113822611/LOC113801974	2
MF	GO:0001882	nucleoside binding	2/104	138/6056	0.691044312216947	0.808718350957489	113822611/113801974	LOC113822611/LOC113801974	2
MF	GO:0015077	monovalent inorganic cation transmembrane transporter activity	1/104	68/6056	0.694111054443071	0.808718350957489	113828406	LOC113828406	1
MF	GO:0016798	hydrolase activity, acting on glycosyl bonds	1/104	68/6056	0.694111054443071	0.808718350957489	113809383	LOC113809383	1
MF	GO:0008092	cytoskeletal protein binding	1/104	70/6056	0.704645055967679	0.808718350957489	113816126	LOC113816126	1
MF	GO:0016741	transferase activity, transferring one-carbon groups	1/104	70/6056	0.704645055967679	0.808718350957489	113817880	LOC113817880	1
MF	GO:0050662	coenzyme binding	2/104	142/6056	0.706119754194226	0.808718350957489	113804714/113803545	LOC113804714/LOC113803545	2
MF	GO:0019001	guanyl nucleotide binding	2/104	145/6056	0.71702521032465	0.814248967656806	113822611/113801974	LOC113822611/LOC113801974	2
MF	GO:0016757	transferase activity, transferring glycosyl groups	2/104	158/6056	0.760457052775467	0.849462814067238	113821379/113819966	LOC113821379/LOC113819966	2
MF	GO:0016705	oxidoreductase activity, acting on paired donors, with incorporation or reduction of molecular oxygen	1/104	82/6056	0.760712967821407	0.849462814067238	113814383	LOC113814383	1
MF	GO:0005198	structural molecule activity	2/104	171/6056	0.798061595908022	0.881742467001027	113805829/113829255	LOC113805829/LOC113829255	2
MF	GO:0008237	metallopeptidase activity	1/104	93/6056	0.802780455030786	0.881742467001027	113830424	LOC113830424	1
MF	GO:0042578	phosphoric ester hydrolase activity	1/104	95/6056	0.80960039776589	0.882003685370969	113808654	LOC113808654	1
MF	GO:0005509	calcium ion binding	1/104	102/6056	0.831681611250349	0.89781164207092	113802368	LOC113802368	1
MF	GO:0016758	transferase activity, transferring hexosyl groups	1/104	104/6056	0.837510860140783	0.89781164207092	113821379	LOC113821379	1
MF	GO:0003735	structural constituent of ribosome	1/104	108/6056	0.848576138661576	0.902453988735326	113805829	LOC113805829	1
MF	GO:0046914	transition metal ion binding	3/104	296/6056	0.890361621733762	0.939436671750583	113814383/113803166/113830424	LOC113814383/LOC113803166/LOC113830424	3
MF	GO:0003723	RNA binding	1/104	144/6056	0.919908705641485	0.963029426218429	113823483	LOC113823483	1
MF	GO:0008270	zinc ion binding	1/104	183/6056	0.960005393985313	0.99469667942436	113830424	LOC113830424	1
MF	GO:0046872	metal ion binding	4/104	495/6056	0.975385038219896	0.99469667942436	113814383/113803166/113802368/113830424	LOC113814383/LOC113803166/LOC113802368/LOC113830424	4
MF	GO:0004672	protein kinase activity	1/104	257/6056	0.989427687664743	0.99469667942436	113810632	LOC113810632	1
MF	GO:0016772	transferase activity, transferring phosphorus-containing groups	2/104	376/6056	0.990386319043876	0.99469667942436	113810632/113825768	LOC113810632/LOC113825768	2
MF	GO:0016773	phosphotransferase activity, alcohol group as acceptor	1/104	288/6056	0.993975916483485	0.99469667942436	113810632	LOC113810632	1
MF	GO:0016301	kinase activity	1/104	295/6056	0.99469667942436	0.99469667942436	113810632	LOC113810632	1
