# Supplementary material for: Identification of Growth-Related Gene BAMBI and Analysis of Gene Structure and Function in the Pacific White Shrimp Litopenaeus vannamei
Source: Animals (Basel). 2024 Apr 1;14(7):1074. doi: 10.3390/ani14071074 (PMC11011141; doi:10.3390/ani14071074)
Supplement: Supplementary file 1 [file animals-14-01074-s001.zip › Supplement of LvBAMBI/S7-dsBAMBIvsdsEGFP.down_GOenrich .xls]

Category	GOID	Description	GeneRatio	BgRatio	pvalue	padj	geneID	geneName	Count
BP	GO:0055114	oxidation-reduction process	27/111	408/3612	6.60120540050579e-05	0.00891162729068281	113806982/113814709/113815366/113808685/113809949/113825518/113812240/113806268/113821696/113807230/113822802/113821294/113800196/113810209/113826359/113812867/113821591/113814341/113805675/113805135/113814345/113816761/113825862/113829565/113806121/113824062/113826632	LOC113806982/LOC113814709/LOC113815366/LOC113808685/LOC113809949/LOC113825518/LOC113812240/LOC113806268/LOC113821696/LOC113807230/LOC113822802/LOC113821294/LOC113800196/LOC113810209/LOC113826359/LOC113812867/LOC113821591/LOC113814341/LOC113805675/LOC113805135/LOC113814345/LOC113816761/LOC113825862/LOC113829565/LOC113806121/LOC113824062/LOC113826632	27
BP	GO:0006790	sulfur compound metabolic process	4/111	17/3612	0.00147562235516445	0.0996045089736004	113812271/113812240/113803990/113805289	LOC113812271/LOC113812240/LOC113803990/LOC113805289	4
BP	GO:0006457	protein folding	4/111	23/3612	0.00476249581724507	0.214312311776028	113806042/113806043/113828837/113825048	LOC113806042/LOC113806043/LOC113828837/LOC113825048	4
BP	GO:0033036	macromolecule localization	9/111	131/3612	0.0182080514311065	0.575357657669589	113804023/113804022/113823952/113827453/113809013/113824060/113809516/113811158/113813297	LOC113804023/LOC113804022/LOC113823952/LOC113827453/LOC113809013/LOC113824060/LOC113809516/LOC113811158/LOC113813297	9
BP	GO:0071702	organic substance transport	9/111	138/3612	0.0247015112852074	0.575357657669589	113804023/113804022/113823952/113827453/113809013/113824060/113809516/113811158/113813297	LOC113804023/LOC113804022/LOC113823952/LOC113827453/LOC113809013/LOC113824060/LOC113809516/LOC113811158/LOC113813297	9
BP	GO:0006869	lipid transport	4/111	37/3612	0.0255714514519817	0.575357657669589	113804023/113804022/113827453/113809013	LOC113804023/LOC113804022/LOC113827453/LOC113809013	4
BP	GO:0010876	lipid localization	4/111	39/3612	0.0303969681934519	0.586227243730859	113804023/113804022/113827453/113809013	LOC113804023/LOC113804022/LOC113827453/LOC113809013	4
BP	GO:0005975	carbohydrate metabolic process	9/111	157/3612	0.0503506805930131	0.82151916777579	113807239/113807240/113825898/113809292/113825546/113803695/113825393/113826781/113805540	LOC113807239/LOC113807240/LOC113825898/LOC113809292/LOC113825546/LOC113803695/LOC113825393/LOC113826781/LOC113805540	9
BP	GO:0008610	lipid biosynthetic process	4/111	47/3612	0.054767944518386	0.82151916777579	113808891/113829081/113816761/113825862	LOC113808891/LOC113829081/LOC113816761/LOC113825862	4
BP	GO:1901605	alpha-amino acid metabolic process	2/111	16/3612	0.0848873099856393	0.999415909837003	113812271/113812240	LOC113812271/LOC113812240	2
BP	GO:0015031	protein transport	5/111	84/3612	0.114444498541473	0.999415909837003	113823952/113824060/113809516/113811158/113813297	LOC113823952/LOC113824060/LOC113809516/LOC113811158/LOC113813297	5
BP	GO:0015833	peptide transport	5/111	84/3612	0.114444498541473	0.999415909837003	113823952/113824060/113809516/113811158/113813297	LOC113823952/LOC113824060/LOC113809516/LOC113811158/LOC113813297	5
BP	GO:0045184	establishment of protein localization	5/111	85/3612	0.118778029755877	0.999415909837003	113823952/113824060/113809516/113811158/113813297	LOC113823952/LOC113824060/LOC113809516/LOC113811158/LOC113813297	5
BP	GO:0022607	cellular component assembly	4/111	62/3612	0.121568742463532	0.999415909837003	113818199/113828837/113803990/113805289	LOC113818199/LOC113828837/LOC113803990/LOC113805289	4
BP	GO:0006629	lipid metabolic process	6/111	111/3612	0.124471399180846	0.999415909837003	113815038/113808891/113829081/113828736/113816761/113825862	LOC113815038/LOC113808891/LOC113829081/LOC113828736/LOC113816761/LOC113825862	6
BP	GO:0042886	amide transport	5/111	88/3612	0.132237613754872	0.999415909837003	113823952/113824060/113809516/113811158/113813297	LOC113823952/LOC113824060/LOC113809516/LOC113811158/LOC113813297	5
BP	GO:0008104	protein localization	5/111	89/3612	0.136872857023429	0.999415909837003	113823952/113824060/113809516/113811158/113813297	LOC113823952/LOC113824060/LOC113809516/LOC113811158/LOC113813297	5
BP	GO:0065008	regulation of biological quality	3/111	49/3612	0.18971637824782	0.999415909837003	113806841/113806268/113818199	LOC113806841/LOC113806268/LOC113818199	3
BP	GO:0071705	nitrogen compound transport	5/111	100/3612	0.192288981097894	0.999415909837003	113823952/113824060/113809516/113811158/113813297	LOC113823952/LOC113824060/LOC113809516/LOC113811158/LOC113813297	5
BP	GO:0045454	cell redox homeostasis	2/111	27/3612	0.200650102694466	0.999415909837003	113806841/113806268	LOC113806841/LOC113806268	2
BP	GO:0019725	cellular homeostasis	2/111	31/3612	0.246398565376387	0.999415909837003	113806841/113806268	LOC113806841/LOC113806268	2
BP	GO:0007015	actin filament organization	1/111	10/3612	0.268403129059578	0.999415909837003	113818199	LOC113818199	1
BP	GO:0051493	regulation of cytoskeleton organization	1/111	10/3612	0.268403129059578	0.999415909837003	113818199	LOC113818199	1
BP	GO:0070972	protein localization to endoplasmic reticulum	1/111	10/3612	0.268403129059578	0.999415909837003	113824060	LOC113824060	1
BP	GO:0072657	protein localization to membrane	1/111	10/3612	0.268403129059578	0.999415909837003	113824060	LOC113824060	1
BP	GO:0090150	establishment of protein localization to membrane	1/111	10/3612	0.268403129059578	0.999415909837003	113824060	LOC113824060	1
BP	GO:0097435	supramolecular fiber organization	1/111	10/3612	0.268403129059578	0.999415909837003	113818199	LOC113818199	1
BP	GO:0042592	homeostatic process	2/111	34/3612	0.280988478157026	0.999415909837003	113806841/113806268	LOC113806841/LOC113806268	2
BP	GO:0044085	cellular component biogenesis	4/111	90/3612	0.298853172136962	0.999415909837003	113818199/113828837/113803990/113805289	LOC113818199/LOC113828837/LOC113803990/LOC113805289	4
BP	GO:0006605	protein targeting	1/111	12/3612	0.312804534305511	0.999415909837003	113824060	LOC113824060	1
BP	GO:0055085	transmembrane transport	15/111	422/3612	0.312846483466183	0.999415909837003	113822192/113814947/113805021/113830510/113825609/113808812/113830516/113804300/113825168/113828360/113827299/113816457/113804607/113813944/113800931	LOC113822192/LOC113814947/LOC113805021/LOC113830510/LOC113825609/LOC113808812/LOC113830516/LOC113804300/LOC113825168/LOC113828360/LOC113827299/LOC113816457/LOC113804607/LOC113813944/LOC113800931	15
BP	GO:0072594	establishment of protein localization to organelle	1/111	13/3612	0.333993061164424	0.999415909837003	113824060	LOC113824060	1
BP	GO:0030029	actin filament-based process	1/111	14/3612	0.354533980922898	0.999415909837003	113818199	LOC113818199	1
BP	GO:0030036	actin cytoskeleton organization	1/111	14/3612	0.354533980922898	0.999415909837003	113818199	LOC113818199	1
BP	GO:0051336	regulation of hydrolase activity	1/111	14/3612	0.354533980922898	0.999415909837003	113816551	LOC113816551	1
BP	GO:0034622	cellular protein-containing complex assembly	2/111	41/3612	0.360841470439893	0.999415909837003	113818199/113828837	LOC113818199/LOC113828837	2
BP	GO:0033043	regulation of organelle organization	1/111	15/3612	0.374446912584254	0.999415909837003	113818199	LOC113818199	1
BP	GO:0033365	protein localization to organelle	1/111	15/3612	0.374446912584254	0.999415909837003	113824060	LOC113824060	1
BP	GO:0051128	regulation of cellular component organization	1/111	16/3612	0.393750886090828	0.999415909837003	113818199	LOC113818199	1
BP	GO:0015074	DNA integration	1/111	17/3612	0.412464359851651	0.999415909837003	113808859	LOC113808859	1
BP	GO:0050790	regulation of catalytic activity	1/111	17/3612	0.412464359851651	0.999415909837003	113816551	LOC113816551	1
BP	GO:0006508	proteolysis	12/111	358/3612	0.420632835825404	0.999415909837003	113805739/113827638/113821862/113809332/113818650/113805755/113817089/113817282/113805742/113828356/113826861/113811621	LOC113805739/LOC113827638/LOC113821862/LOC113809332/LOC113818650/LOC113805755/LOC113817089/LOC113817282/LOC113805742/LOC113828356/LOC113826861/LOC113811621	12
BP	GO:0016053	organic acid biosynthetic process	1/111	18/3612	0.430605237753311	0.999415909837003	113812271	LOC113812271	1
BP	GO:0046394	carboxylic acid biosynthetic process	1/111	18/3612	0.430605237753311	0.999415909837003	113812271	LOC113812271	1
BP	GO:0048522	positive regulation of cellular process	1/111	18/3612	0.430605237753311	0.999415909837003	113818199	LOC113818199	1
BP	GO:0048518	positive regulation of biological process	1/111	19/3612	0.44819088566911	0.999415909837003	113818199	LOC113818199	1
BP	GO:0051186	cofactor metabolic process	2/111	50/3612	0.458282304150704	0.999415909837003	113803990/113805289	LOC113803990/LOC113805289	2
BP	GO:0065009	regulation of molecular function	1/111	20/3612	0.465238147481169	0.999415909837003	113816551	LOC113816551	1
BP	GO:0065003	protein-containing complex assembly	2/111	51/3612	0.468596271853308	0.999415909837003	113818199/113828837	LOC113818199/LOC113828837	2
BP	GO:0006664	glycolipid metabolic process	1/111	21/3612	0.481763360629719	0.999415909837003	113829081	LOC113829081	1
BP	GO:0009247	glycolipid biosynthetic process	1/111	21/3612	0.481763360629719	0.999415909837003	113829081	LOC113829081	1
BP	GO:0046467	membrane lipid biosynthetic process	1/111	21/3612	0.481763360629719	0.999415909837003	113829081	LOC113829081	1
BP	GO:1903509	liposaccharide metabolic process	1/111	21/3612	0.481763360629719	0.999415909837003	113829081	LOC113829081	1
BP	GO:0006643	membrane lipid metabolic process	1/111	22/3612	0.497782371203404	0.999415909837003	113829081	LOC113829081	1
BP	GO:0006979	response to oxidative stress	1/111	22/3612	0.497782371203404	0.999415909837003	113826359	LOC113826359	1
BP	GO:0008654	phospholipid biosynthetic process	1/111	23/3612	0.513310548584022	0.999415909837003	113808891	LOC113808891	1
BP	GO:0043933	protein-containing complex subunit organization	2/111	57/3612	0.527965343222928	0.999415909837003	113818199/113828837	LOC113818199/LOC113828837	2
BP	GO:0006520	cellular amino acid metabolic process	2/111	61/3612	0.56501297969278	0.999415909837003	113812271/113812240	LOC113812271/LOC113812240	2
BP	GO:0044255	cellular lipid metabolic process	2/111	63/3612	0.582749217119435	0.999415909837003	113808891/113829081	LOC113808891/LOC113829081	2
BP	GO:0007010	cytoskeleton organization	1/111	28/3612	0.584095252383963	0.999415909837003	113818199	LOC113818199	1
BP	GO:0006886	intracellular protein transport	2/111	70/3612	0.640643019064042	0.999415909837003	113824060/113811158	LOC113824060/LOC113811158	2
BP	GO:0007155	cell adhesion	1/111	33/3612	0.644664148484396	0.999415909837003	113821862	LOC113821862	1
BP	GO:0022610	biological adhesion	1/111	33/3612	0.644664148484396	0.999415909837003	113821862	LOC113821862	1
BP	GO:0016043	cellular component organization	4/111	148/3612	0.675120622923624	0.999415909837003	113818199/113828837/113803990/113805289	LOC113818199/LOC113828837/LOC113803990/LOC113805289	4
BP	GO:0034613	cellular protein localization	2/111	75/3612	0.678043958374749	0.999415909837003	113824060/113811158	LOC113824060/LOC113811158	2
BP	GO:0070727	cellular macromolecule localization	2/111	75/3612	0.678043958374749	0.999415909837003	113824060/113811158	LOC113824060/LOC113811158	2
BP	GO:0018193	peptidyl-amino acid modification	1/111	38/3612	0.696480143772874	0.999415909837003	113812951	LOC113812951	1
BP	GO:0044283	small molecule biosynthetic process	1/111	38/3612	0.696480143772874	0.999415909837003	113812271	LOC113812271	1
BP	GO:0006030	chitin metabolic process	2/111	78/3612	0.698942859421992	0.999415909837003	113813141/113822227	LOC113813141/LOC113822227	2
BP	GO:0006040	amino sugar metabolic process	2/111	78/3612	0.698942859421992	0.999415909837003	113813141/113822227	LOC113813141/LOC113822227	2
BP	GO:1901071	glucosamine-containing compound metabolic process	2/111	78/3612	0.698942859421992	0.999415909837003	113813141/113822227	LOC113813141/LOC113822227	2
BP	GO:0006644	phospholipid metabolic process	1/111	39/3612	0.705906753745233	0.999415909837003	113808891	LOC113808891	1
BP	GO:0006022	aminoglycan metabolic process	2/111	81/3612	0.718718188215182	0.999415909837003	113813141/113822227	LOC113813141/LOC113822227	2
BP	GO:0046907	intracellular transport	2/111	85/3612	0.743393128193876	0.999415909837003	113824060/113811158	LOC113824060/LOC113811158	2
BP	GO:0051649	establishment of localization in cell	2/111	86/3612	0.749268382852107	0.999415909837003	113824060/113811158	LOC113824060/LOC113811158	2
BP	GO:0016310	phosphorylation	7/111	274/3612	0.749721584051061	0.999415909837003	113821593/113805473/113821200/113826648/113800240/113805171/113813580	LOC113821593/LOC113805473/LOC113821200/LOC113826648/LOC113800240/LOC113805171/LOC113813580	7
BP	GO:0019752	carboxylic acid metabolic process	2/111	95/3612	0.797161438848488	0.999415909837003	113812271/113812240	LOC113812271/LOC113812240	2
BP	GO:0071840	cellular component organization or biogenesis	4/111	176/3612	0.799175291109612	0.999415909837003	113818199/113828837/113803990/113805289	LOC113818199/LOC113828837/LOC113803990/LOC113805289	4
BP	GO:0006082	organic acid metabolic process	2/111	97/3612	0.806651530016006	0.999415909837003	113812271/113812240	LOC113812271/LOC113812240	2
BP	GO:0043436	oxoacid metabolic process	2/111	97/3612	0.806651530016006	0.999415909837003	113812271/113812240	LOC113812271/LOC113812240	2
BP	GO:0051641	cellular localization	2/111	101/3612	0.824465517957866	0.999415909837003	113824060/113811158	LOC113824060/LOC113811158	2
BP	GO:0006412	translation	3/111	160/3612	0.877877608613127	0.999415909837003	113822498/113830595/113818652	LOC113822498/LOC113830595/LOC113818652	3
BP	GO:0017144	drug metabolic process	2/111	116/3612	0.878928334599491	0.999415909837003	113813141/113822227	LOC113813141/LOC113822227	2
BP	GO:0043043	peptide biosynthetic process	3/111	163/3612	0.885681418580145	0.999415909837003	113822498/113830595/113818652	LOC113822498/LOC113830595/LOC113818652	3
BP	GO:0043604	amide biosynthetic process	3/111	164/3612	0.888183326259144	0.999415909837003	113822498/113830595/113818652	LOC113822498/LOC113830595/LOC113818652	3
BP	GO:0006468	protein phosphorylation	5/111	252/3612	0.897016708574848	0.999415909837003	113821200/113826648/113800240/113805171/113813580	LOC113821200/LOC113826648/LOC113800240/LOC113805171/LOC113813580	5
BP	GO:0006518	peptide metabolic process	3/111	170/3612	0.902203001171024	0.999415909837003	113822498/113830595/113818652	LOC113822498/LOC113830595/LOC113818652	3
BP	GO:0043603	cellular amide metabolic process	3/111	173/3612	0.908607747723218	0.999415909837003	113822498/113830595/113818652	LOC113822498/LOC113830595/LOC113818652	3
BP	GO:0016192	vesicle-mediated transport	1/111	76/3612	0.909060785278423	0.999415909837003	113825610	LOC113825610	1
BP	GO:0007186	G-protein-coupled receptor signaling pathway	2/111	132/3612	0.91964104533678	0.999415909837003	113811454/113813398	LOC113811454/LOC113813398	2
BP	GO:0006355	regulation of transcription, DNA-templated	3/111	194/3612	0.943851308423914	0.999415909837003	113809796/113808859/113812137	LOC113809796/LOC113808859/LOC113812137	3
BP	GO:0051252	regulation of RNA metabolic process	3/111	194/3612	0.943851308423914	0.999415909837003	113809796/113808859/113812137	LOC113809796/LOC113808859/LOC113812137	3
BP	GO:1903506	regulation of nucleic acid-templated transcription	3/111	194/3612	0.943851308423914	0.999415909837003	113809796/113808859/113812137	LOC113809796/LOC113808859/LOC113812137	3
BP	GO:2001141	regulation of RNA biosynthetic process	3/111	194/3612	0.943851308423914	0.999415909837003	113809796/113808859/113812137	LOC113809796/LOC113808859/LOC113812137	3
BP	GO:0090407	organophosphate biosynthetic process	1/111	92/3612	0.945468777782264	0.999415909837003	113808891	LOC113808891	1
BP	GO:0019219	regulation of nucleobase-containing compound metabolic process	3/111	198/3612	0.948950887180704	0.999415909837003	113809796/113808859/113812137	LOC113809796/LOC113808859/LOC113812137	3
BP	GO:0006950	response to stress	1/111	95/3612	0.950467963170642	0.999415909837003	113826359	LOC113826359	1
BP	GO:0010468	regulation of gene expression	3/111	200/3612	0.951337598827135	0.999415909837003	113809796/113808859/113812137	LOC113809796/LOC113808859/LOC113812137	3
BP	GO:0009889	regulation of biosynthetic process	3/111	201/3612	0.95249198306303	0.999415909837003	113809796/113808859/113812137	LOC113809796/LOC113808859/LOC113812137	3
BP	GO:0010556	regulation of macromolecule biosynthetic process	3/111	201/3612	0.95249198306303	0.999415909837003	113809796/113808859/113812137	LOC113809796/LOC113808859/LOC113812137	3
BP	GO:0031326	regulation of cellular biosynthetic process	3/111	201/3612	0.95249198306303	0.999415909837003	113809796/113808859/113812137	LOC113809796/LOC113808859/LOC113812137	3
BP	GO:2000112	regulation of cellular macromolecule biosynthetic process	3/111	201/3612	0.95249198306303	0.999415909837003	113809796/113808859/113812137	LOC113809796/LOC113808859/LOC113812137	3
BP	GO:0051171	regulation of nitrogen compound metabolic process	3/111	209/3612	0.960855896399937	0.999415909837003	113809796/113808859/113812137	LOC113809796/LOC113808859/LOC113812137	3
BP	GO:0080090	regulation of primary metabolic process	3/111	209/3612	0.960855896399937	0.999415909837003	113809796/113808859/113812137	LOC113809796/LOC113808859/LOC113812137	3
BP	GO:0031323	regulation of cellular metabolic process	3/111	210/3612	0.961799454179195	0.999415909837003	113809796/113808859/113812137	LOC113809796/LOC113808859/LOC113812137	3
BP	GO:1901135	carbohydrate derivative metabolic process	3/111	211/3612	0.962721842392892	0.999415909837003	113813141/113829081/113822227	LOC113813141/LOC113829081/LOC113822227	3
BP	GO:0006396	RNA processing	1/111	104/3612	0.962898492808659	0.999415909837003	113803292	LOC113803292	1
BP	GO:1901137	carbohydrate derivative biosynthetic process	1/111	104/3612	0.962898492808659	0.999415909837003	113829081	LOC113829081	1
BP	GO:0060255	regulation of macromolecule metabolic process	3/111	212/3612	0.963623486218176	0.999415909837003	113809796/113808859/113812137	LOC113809796/LOC113808859/LOC113812137	3
BP	GO:0006996	organelle organization	1/111	106/3612	0.965209599332136	0.999415909837003	113818199	LOC113818199	1
BP	GO:0019222	regulation of metabolic process	3/111	214/3612	0.965366206859739	0.999415909837003	113809796/113808859/113812137	LOC113809796/LOC113808859/LOC113812137	3
BP	GO:0006793	phosphorus metabolic process	8/111	434/3612	0.965868873375811	0.999415909837003	113821593/113805473/113808891/113821200/113826648/113800240/113805171/113813580	LOC113821593/LOC113805473/LOC113808891/LOC113821200/LOC113826648/LOC113800240/LOC113805171/LOC113813580	8
BP	GO:0006796	phosphate-containing compound metabolic process	8/111	434/3612	0.965868873375811	0.999415909837003	113821593/113805473/113808891/113821200/113826648/113800240/113805171/113813580	LOC113821593/LOC113805473/LOC113808891/LOC113821200/LOC113826648/LOC113800240/LOC113805171/LOC113813580	8
BP	GO:0019637	organophosphate metabolic process	1/111	124/3612	0.980531195712637	0.999415909837003	113808891	LOC113808891	1
BP	GO:0006259	DNA metabolic process	1/111	125/3612	0.981150759151827	0.999415909837003	113808859	LOC113808859	1
BP	GO:0006351	transcription, DNA-templated	3/111	245/3612	0.984139201511959	0.999415909837003	113809796/113808859/113812137	LOC113809796/LOC113808859/LOC113812137	3
BP	GO:0097659	nucleic acid-templated transcription	3/111	245/3612	0.984139201511959	0.999415909837003	113809796/113808859/113812137	LOC113809796/LOC113808859/LOC113812137	3
BP	GO:1901566	organonitrogen compound biosynthetic process	4/111	296/3612	0.98473503049401	0.999415909837003	113822498/113812271/113830595/113818652	LOC113822498/LOC113812271/LOC113830595/LOC113818652	4
BP	GO:0032774	RNA biosynthetic process	3/111	248/3612	0.985321310018789	0.999415909837003	113809796/113808859/113812137	LOC113809796/LOC113808859/LOC113812137	3
BP	GO:0044281	small molecule metabolic process	2/111	206/3612	0.989444269539481	0.999415909837003	113812271/113812240	LOC113812271/LOC113812240	2
BP	GO:0007165	signal transduction	4/111	357/3612	0.996709356569876	0.999415909837003	113800928/113811454/113813398/113816551	LOC113800928/LOC113811454/LOC113813398/LOC113816551	4
BP	GO:0023052	signaling	4/111	362/3612	0.997113274444958	0.999415909837003	113800928/113811454/113813398/113816551	LOC113800928/LOC113811454/LOC113813398/LOC113816551	4
BP	GO:0034654	nucleobase-containing compound biosynthetic process	3/111	310/3612	0.997222363491833	0.999415909837003	113809796/113808859/113812137	LOC113809796/LOC113808859/LOC113812137	3
BP	GO:0007154	cell communication	4/111	364/3612	0.997261161056745	0.999415909837003	113800928/113811454/113813398/113816551	LOC113800928/LOC113811454/LOC113813398/LOC113816551	4
BP	GO:0006464	cellular protein modification process	6/111	468/3612	0.997592526364766	0.999415909837003	113812951/113821200/113826648/113800240/113805171/113813580	LOC113812951/LOC113821200/LOC113826648/LOC113800240/LOC113805171/LOC113813580	6
BP	GO:0036211	protein modification process	6/111	468/3612	0.997592526364766	0.999415909837003	113812951/113821200/113826648/113800240/113805171/113813580	LOC113812951/LOC113821200/LOC113826648/LOC113800240/LOC113805171/LOC113813580	6
BP	GO:0019438	aromatic compound biosynthetic process	3/111	320/3612	0.997898391136822	0.999415909837003	113809796/113808859/113812137	LOC113809796/LOC113808859/LOC113812137	3
BP	GO:0018130	heterocycle biosynthetic process	3/111	326/3612	0.998224463939182	0.999415909837003	113809796/113808859/113812137	LOC113809796/LOC113808859/LOC113812137	3
BP	GO:1901362	organic cyclic compound biosynthetic process	3/111	329/3612	0.998368575137315	0.999415909837003	113809796/113808859/113812137	LOC113809796/LOC113808859/LOC113812137	3
BP	GO:0006811	ion transport	1/111	200/3612	0.998378003867723	0.999415909837003	113816457	LOC113816457	1
BP	GO:0044271	cellular nitrogen compound biosynthetic process	6/111	487/3612	0.998495223619103	0.999415909837003	113822498/113809796/113808859/113830595/113818652/113812137	LOC113822498/LOC113809796/LOC113808859/LOC113830595/LOC113818652/LOC113812137	6
BP	GO:0043412	macromolecule modification	6/111	496/3612	0.998799924002216	0.999415909837003	113812951/113821200/113826648/113800240/113805171/113813580	LOC113812951/LOC113821200/LOC113826648/LOC113800240/LOC113805171/LOC113813580	6
BP	GO:0050896	response to stimulus	5/111	457/3612	0.999087170247566	0.999415909837003	113826359/113800928/113811454/113813398/113816551	LOC113826359/LOC113800928/LOC113811454/LOC113813398/LOC113816551	5
BP	GO:0016070	RNA metabolic process	4/111	406/3612	0.999115447962819	0.999415909837003	113809796/113808859/113803292/113812137	LOC113809796/LOC113808859/LOC113803292/LOC113812137	4
BP	GO:0051716	cellular response to stimulus	4/111	421/3612	0.999415909837003	0.999415909837003	113800928/113811454/113813398/113816551	LOC113800928/LOC113811454/LOC113813398/LOC113816551	4
CC	GO:0005783	endoplasmic reticulum	4/43	49/2030	0.0185178512756014	0.481464133165637	novel.58/113827277/113802009/113811158	-/LOC113827277/LOC113802009/LOC113811158	4
CC	GO:0012505	endomembrane system	5/43	109/2030	0.0771113277618037	0.627637932463112	novel.58/113827277/113829081/113802009/113811158	-/LOC113827277/LOC113829081/LOC113802009/LOC113811158	5
CC	GO:0005789	endoplasmic reticulum membrane	2/43	36/2030	0.176046892898547	0.627637932463112	113802009/113811158	LOC113802009/LOC113811158	2
CC	GO:0098827	endoplasmic reticulum subcompartment	2/43	36/2030	0.176046892898547	0.627637932463112	113802009/113811158	LOC113802009/LOC113811158	2
CC	GO:0044432	endoplasmic reticulum part	2/43	37/2030	0.183722797069819	0.627637932463112	113802009/113811158	LOC113802009/LOC113811158	2
CC	GO:0042175	nuclear outer membrane-endoplasmic reticulum membrane network	2/43	38/2030	0.191449625732164	0.627637932463112	113802009/113811158	LOC113802009/LOC113811158	2
CC	GO:0030176	integral component of endoplasmic reticulum membrane	1/43	10/2030	0.193119363834804	0.627637932463112	113811158	LOC113811158	1
CC	GO:0031227	intrinsic component of endoplasmic reticulum membrane	1/43	10/2030	0.193119363834804	0.627637932463112	113811158	LOC113811158	1
CC	GO:0031984	organelle subcompartment	2/43	52/2030	0.302269056677248	0.873221719289828	113802009/113811158	LOC113802009/LOC113811158	2
CC	GO:0044444	cytoplasmic part	7/43	304/2030	0.469983216031794	0.998838191139671	113822498/novel.58/113827277/113829081/113830595/113802009/113811158	LOC113822498/-/LOC113827277/LOC113829081/LOC113830595/LOC113802009/LOC113811158	7
CC	GO:0005794	Golgi apparatus	1/43	39/2030	0.569576278758502	0.998838191139671	113829081	LOC113829081	1
CC	GO:0015629	actin cytoskeleton	1/43	43/2030	0.605598966856414	0.998838191139671	113818199	LOC113818199	1
CC	GO:0005737	cytoplasm	7/43	359/2030	0.659359256162068	0.998838191139671	113822498/novel.58/113827277/113829081/113830595/113802009/113811158	LOC113822498/-/LOC113827277/LOC113829081/LOC113830595/LOC113802009/LOC113811158	7
CC	GO:0005840	ribosome	2/43	109/2030	0.682605347248862	0.998838191139671	113822498/113830595	LOC113822498/LOC113830595	2
CC	GO:0044430	cytoskeletal part	1/43	59/2030	0.722457739227483	0.998838191139671	113818199	LOC113818199	1
CC	GO:0005856	cytoskeleton	1/43	61/2030	0.734438559728072	0.998838191139671	113818199	LOC113818199	1
CC	GO:1990904	ribonucleoprotein complex	2/43	134/2030	0.788903089520328	0.998838191139671	113822498/113830595	LOC113822498/LOC113830595	2
CC	GO:0043228	non-membrane-bounded organelle	3/43	232/2030	0.885733745209054	0.998838191139671	113822498/113818199/113830595	LOC113822498/LOC113818199/LOC113830595	3
CC	GO:0043232	intracellular non-membrane-bounded organelle	3/43	232/2030	0.885733745209054	0.998838191139671	113822498/113818199/113830595	LOC113822498/LOC113818199/LOC113830595	3
CC	GO:0043231	intracellular membrane-bounded organelle	6/43	436/2030	0.925925963743155	0.998838191139671	novel.58/113827277/113829081/113802009/113811158/113812137	-/LOC113827277/LOC113829081/LOC113802009/LOC113811158/LOC113812137	6
CC	GO:0043227	membrane-bounded organelle	6/43	446/2030	0.935891667105822	0.998838191139671	novel.58/113827277/113829081/113802009/113811158/113812137	-/LOC113827277/LOC113829081/LOC113802009/LOC113811158/LOC113812137	6
CC	GO:0005576	extracellular region	1/43	128/2030	0.941043623046449	0.998838191139671	113822227	LOC113822227	1
CC	GO:0044446	intracellular organelle part	3/43	311/2030	0.971150227864094	0.998838191139671	113818199/113802009/113811158	LOC113818199/LOC113802009/LOC113811158	3
CC	GO:0044422	organelle part	3/43	312/2030	0.971683603946011	0.998838191139671	113818199/113802009/113811158	LOC113818199/LOC113802009/LOC113811158	3
CC	GO:0005634	nucleus	1/43	277/2030	0.998304496036551	0.998838191139671	113812137	LOC113812137	1
CC	GO:0032991	protein-containing complex	3/43	466/2030	0.998838191139671	0.998838191139671	113822498/113818199/113830595	LOC113822498/LOC113818199/LOC113830595	3
MF	GO:0016491	oxidoreductase activity	26/148	409/6056	4.92131634250596e-06	0.000708669553320858	113806982/113814709/113815366/113808685/113809949/113825518/113812240/113806268/113821696/113807230/113822802/113825161/113821294/113800196/113810209/113826359/113812867/113821591/113805675/113805135/113816761/113825862/113829565/113806121/113824062/113826632	LOC113806982/LOC113814709/LOC113815366/LOC113808685/LOC113809949/LOC113825518/LOC113812240/LOC113806268/LOC113821696/LOC113807230/LOC113822802/LOC113825161/LOC113821294/LOC113800196/LOC113810209/LOC113826359/LOC113812867/LOC113821591/LOC113805675/LOC113805135/LOC113816761/LOC113825862/LOC113829565/LOC113806121/LOC113824062/LOC113826632	26
MF	GO:0016887	ATPase activity	8/148	68/6056	0.000225021167879997	0.0162015240873598	113820857/113805021/113800773/113825168/113804607/113811621/113828622/113800577	LOC113820857/LOC113805021/LOC113800773/LOC113825168/LOC113804607/LOC113811621/LOC113828622/LOC113800577	8
MF	GO:0016702	oxidoreductase activity, acting on single donors with incorporation of molecular oxygen, incorporation of two atoms of oxygen	4/148	19/6056	0.000997199796233153	0.0321234727727628	113815366/113809949/113807230/113821294	LOC113815366/LOC113809949/LOC113807230/LOC113821294	4
MF	GO:0051213	dioxygenase activity	4/148	19/6056	0.000997199796233153	0.0321234727727628	113815366/113809949/113807230/113821294	LOC113815366/LOC113809949/LOC113807230/LOC113821294	4
MF	GO:0005506	iron ion binding	8/148	86/6056	0.00111539836016538	0.0321234727727628	113808685/113822802/113810209/113812867/113816761/113825862/113803990/113805289	LOC113808685/LOC113822802/LOC113810209/LOC113812867/LOC113816761/LOC113825862/LOC113803990/LOC113805289	8
MF	GO:0016701	oxidoreductase activity, acting on single donors with incorporation of molecular oxygen	4/148	21/6056	0.00148235567266344	0.0355765361439224	113815366/113809949/113807230/113821294	LOC113815366/LOC113809949/LOC113807230/LOC113821294	4
MF	GO:0042623	ATPase activity, coupled	5/148	43/6056	0.0037110987741343	0.0763426033536198	113805021/113825168/113804607/113811621/113828622	LOC113805021/LOC113825168/LOC113804607/LOC113811621/LOC113828622	5
MF	GO:0004553	hydrolase activity, hydrolyzing O-glycosyl compounds	6/148	64/6056	0.00449455643330601	0.0809020157995081	113807239/113807240/113823062/113809292/113825546/113826781	LOC113807239/LOC113807240/LOC113823062/LOC113809292/LOC113825546/LOC113826781	6
MF	GO:0050660	flavin adenine dinucleotide binding	5/148	48/6056	0.00598823313358088	0.0872551575852717	113806268/113821696/113829565/113806121/113824062	LOC113806268/LOC113821696/LOC113829565/LOC113806121/LOC113824062	5
MF	GO:0016798	hydrolase activity, acting on glycosyl bonds	6/148	68/6056	0.00605938594342165	0.0872551575852717	113807239/113807240/113823062/113809292/113825546/113826781	LOC113807239/LOC113807240/LOC113823062/LOC113809292/LOC113825546/LOC113826781	6
MF	GO:0005319	lipid transporter activity	4/148	32/6056	0.00723356295925348	0.0907512056052722	113804023/113804022/113827453/113809013	LOC113804023/LOC113804022/LOC113827453/LOC113809013	4
MF	GO:0051082	unfolded protein binding	3/148	17/6056	0.00756260046710602	0.0907512056052722	113806042/113806043/113825048	LOC113806042/LOC113806043/LOC113825048	3
MF	GO:0048037	cofactor binding	13/148	263/6056	0.0117492100773968	0.130145096241933	113808685/113812271/113806268/113821696/113822802/113825161/113810209/113812867/113823465/113829565/113806121/113824062/113805289	LOC113808685/LOC113812271/LOC113806268/LOC113821696/LOC113822802/LOC113825161/LOC113810209/LOC113812867/LOC113823465/LOC113829565/LOC113806121/LOC113824062/LOC113805289	13
MF	GO:0046906	tetrapyrrole binding	6/148	93/6056	0.0257397666749358	0.262822140587521	113808685/113812271/113822802/113825161/113810209/113812867	LOC113808685/LOC113812271/LOC113822802/LOC113825161/LOC113810209/LOC113812867	6
MF	GO:0015399	primary active transmembrane transporter activity	3/148	29/6056	0.0328527675734401	0.262822140587521	113805021/113825168/113804607	LOC113805021/LOC113825168/LOC113804607	3
MF	GO:0015405	P-P-bond-hydrolysis-driven transmembrane transporter activity	3/148	29/6056	0.0328527675734401	0.262822140587521	113805021/113825168/113804607	LOC113805021/LOC113825168/LOC113804607	3
MF	GO:0042626	ATPase activity, coupled to transmembrane movement of substances	3/148	29/6056	0.0328527675734401	0.262822140587521	113805021/113825168/113804607	LOC113805021/LOC113825168/LOC113804607	3
MF	GO:0043492	ATPase activity, coupled to movement of substances	3/148	29/6056	0.0328527675734401	0.262822140587521	113805021/113825168/113804607	LOC113805021/LOC113825168/LOC113804607	3
MF	GO:0016705	oxidoreductase activity, acting on paired donors, with incorporation or reduction of molecular oxygen	5/148	82/6056	0.0495592522422284	0.375606964362152	113808685/113821696/113822802/113810209/113812867	LOC113808685/LOC113821696/LOC113822802/LOC113810209/LOC113812867	5
MF	GO:0005215	transporter activity	17/148	464/6056	0.0592268447132151	0.426433281935149	113822192/113804023/113804022/113805021/113830510/113827453/113809013/113808812/113830516/113825168/113828360/113827299/113816457/113804607/113800755/113813944/113800931	LOC113822192/LOC113804023/LOC113804022/LOC113805021/LOC113830510/LOC113827453/LOC113809013/LOC113808812/LOC113830516/LOC113825168/LOC113828360/LOC113827299/LOC113816457/LOC113804607/LOC113800755/LOC113813944/LOC113800931	17
MF	GO:0022804	active transmembrane transporter activity	4/148	64/6056	0.070535119091172	0.466007195333774	113805021/113825168/113804607/113800755	LOC113805021/LOC113825168/LOC113804607/LOC113800755	4
MF	GO:0020037	heme binding	5/148	91/6056	0.0711955437315489	0.466007195333774	113808685/113822802/113825161/113810209/113812867	LOC113808685/LOC113822802/LOC113825161/LOC113810209/LOC113812867	5
MF	GO:0008237	metallopeptidase activity	5/148	93/6056	0.0766109137246185	0.479650938101959	113821862/113809332/113817626/113817282/113828356	LOC113821862/LOC113809332/LOC113817626/LOC113817282/LOC113828356	5
MF	GO:0070011	peptidase activity, acting on L-amino acid peptides	13/148	347/6056	0.0809356815878564	0.485614089527138	113805739/113827638/113821862/113809332/113818650/113817626/113805755/113817089/113817282/113805742/113828356/113826861/113811621	LOC113805739/LOC113827638/LOC113821862/LOC113809332/LOC113818650/LOC113817626/LOC113805755/LOC113817089/LOC113817282/LOC113805742/LOC113828356/LOC113826861/LOC113811621	13
MF	GO:0008233	peptidase activity	13/148	361/6056	0.102284396235875	0.589158122318641	113805739/113827638/113821862/113809332/113818650/113817626/113805755/113817089/113817282/113805742/113828356/113826861/113811621	LOC113805739/LOC113827638/LOC113821862/LOC113809332/LOC113818650/LOC113817626/LOC113805755/LOC113817089/LOC113817282/LOC113805742/LOC113828356/LOC113826861/LOC113811621	13
MF	GO:0046914	transition metal ion binding	11/148	296/6056	0.107822209270549	0.597169159036889	113808685/113822802/113810209/113817626/113812867/113805675/113817282/113816761/113825862/113803990/113805289	LOC113808685/LOC113822802/LOC113810209/LOC113817626/LOC113812867/LOC113805675/LOC113817282/LOC113816761/LOC113825862/LOC113803990/LOC113805289	11
MF	GO:0017111	nucleoside-triphosphatase activity	10/148	265/6056	0.113075823930896	0.603071060964778	113820857/113805021/113800773/113825168/113804607/113811454/113811621/113828622/113800577/113825878	LOC113820857/LOC113805021/LOC113800773/LOC113825168/LOC113804607/LOC113811454/LOC113811621/LOC113828622/LOC113800577/LOC113825878	10
MF	GO:0016462	pyrophosphatase activity	10/148	271/6056	0.125798294255748	0.641191225304374	113820857/113805021/113800773/113825168/113804607/113811454/113811621/113828622/113800577/113825878	LOC113820857/LOC113805021/LOC113800773/LOC113825168/LOC113804607/LOC113811454/LOC113811621/LOC113828622/LOC113800577/LOC113825878	10
MF	GO:0016818	hydrolase activity, acting on acid anhydrides, in phosphorus-containing anhydrides	10/148	273/6056	0.130208189187698	0.641191225304374	113820857/113805021/113800773/113825168/113804607/113811454/113811621/113828622/113800577/113825878	LOC113820857/LOC113805021/LOC113800773/LOC113825168/LOC113804607/LOC113811454/LOC113811621/LOC113828622/LOC113800577/LOC113825878	10
MF	GO:0050662	coenzyme binding	6/148	142/6056	0.133581505271745	0.641191225304374	113806268/113821696/113823465/113829565/113806121/113824062	LOC113806268/LOC113821696/LOC113823465/LOC113829565/LOC113806121/LOC113824062	6
MF	GO:0016817	hydrolase activity, acting on acid anhydrides	10/148	277/6056	0.139277478843654	0.646966353338263	113820857/113805021/113800773/113825168/113804607/113811454/113811621/113828622/113800577/113825878	LOC113820857/LOC113805021/LOC113800773/LOC113825168/LOC113804607/LOC113811454/LOC113811621/LOC113828622/LOC113800577/LOC113825878	10
MF	GO:0004222	metalloendopeptidase activity	3/148	55/6056	0.150490520441662	0.648519436805541	113821862/113809332/113828356	LOC113821862/LOC113809332/LOC113828356	3
MF	GO:0008236	serine-type peptidase activity	6/148	150/6056	0.1602776236704	0.648519436805541	113805739/113818650/113805755/113817089/113805742/113811621	LOC113805739/LOC113818650/LOC113805755/LOC113817089/LOC113805742/LOC113811621	6
MF	GO:0017171	serine hydrolase activity	6/148	150/6056	0.1602776236704	0.648519436805541	113805739/113818650/113805755/113817089/113805742/113811621	LOC113805739/LOC113818650/LOC113805755/LOC113817089/LOC113805742/LOC113811621	6
MF	GO:0008146	sulfotransferase activity	4/148	87/6056	0.162985733240684	0.648519436805541	113812624/113810737/113829081/113813539	LOC113812624/LOC113810737/LOC113829081/LOC113813539	4
MF	GO:0016782	transferase activity, transferring sulfur-containing groups	4/148	88/6056	0.167723887615255	0.648519436805541	113812624/113810737/113829081/113813539	LOC113812624/LOC113810737/LOC113829081/LOC113813539	4
MF	GO:0004175	endopeptidase activity	8/148	224/6056	0.181382240767838	0.648519436805541	113805739/113821862/113809332/113805755/113817089/113805742/113828356/113811621	LOC113805739/LOC113821862/LOC113809332/LOC113805755/LOC113817089/LOC113805742/LOC113828356/LOC113811621	8
MF	GO:0022857	transmembrane transporter activity	13/148	412/6056	0.205910572327499	0.648519436805541	113822192/113805021/113830510/113808812/113830516/113825168/113828360/113827299/113816457/113804607/113800755/113813944/113800931	LOC113822192/LOC113805021/LOC113830510/LOC113808812/LOC113830516/LOC113825168/LOC113828360/LOC113827299/LOC113816457/LOC113804607/LOC113800755/LOC113813944/LOC113800931	13
MF	GO:0004112	cyclic-nucleotide phosphodiesterase activity	1/148	10/6056	0.219333982854305	0.648519436805541	113800928	LOC113800928	1
MF	GO:0004114	3',5'-cyclic-nucleotide phosphodiesterase activity	1/148	10/6056	0.219333982854305	0.648519436805541	113800928	LOC113800928	1
MF	GO:0004497	monooxygenase activity	1/148	10/6056	0.219333982854305	0.648519436805541	113821696	LOC113821696	1
MF	GO:0008094	DNA-dependent ATPase activity	1/148	10/6056	0.219333982854305	0.648519436805541	113828622	LOC113828622	1
MF	GO:0008137	NADH dehydrogenase (ubiquinone) activity	1/148	10/6056	0.219333982854305	0.648519436805541	113825518	LOC113825518	1
MF	GO:0016655	oxidoreductase activity, acting on NAD(P)H, quinone or similar compound as acceptor	1/148	10/6056	0.219333982854305	0.648519436805541	113825518	LOC113825518	1
MF	GO:0050136	NADH dehydrogenase (quinone) activity	1/148	10/6056	0.219333982854305	0.648519436805541	113825518	LOC113825518	1
MF	GO:0009055	electron transfer activity	2/148	36/6056	0.219403053651431	0.648519436805541	113806268/113825161	LOC113806268/LOC113825161	2
MF	GO:0046872	metal ion binding	15/148	495/6056	0.226867689314442	0.648519436805541	113814709/113808685/113812271/113822802/113810209/113817626/113812867/113810730/113805675/113817282/113816761/113825862/113803990/113826864/113805289	LOC113814709/LOC113808685/LOC113812271/LOC113822802/LOC113810209/LOC113817626/LOC113812867/LOC113810730/LOC113805675/LOC113817282/LOC113816761/LOC113825862/LOC113803990/LOC113826864/LOC113805289	15
MF	GO:0003678	DNA helicase activity	1/148	11/6056	0.238443901897897	0.648519436805541	113828622	LOC113828622	1
MF	GO:0003954	NADH dehydrogenase activity	1/148	11/6056	0.238443901897897	0.648519436805541	113825518	LOC113825518	1
MF	GO:0008641	ubiquitin-like modifier activating enzyme activity	1/148	11/6056	0.238443901897897	0.648519436805541	113828689	LOC113828689	1
MF	GO:0016877	ligase activity, forming carbon-sulfur bonds	1/148	11/6056	0.238443901897897	0.648519436805541	113828689	LOC113828689	1
MF	GO:0050661	NADP binding	1/148	11/6056	0.238443901897897	0.648519436805541	113821696	LOC113821696	1
MF	GO:0004252	serine-type endopeptidase activity	5/148	136/6056	0.238691181602039	0.648519436805541	113805739/113805755/113817089/113805742/113811621	LOC113805739/LOC113805755/LOC113817089/LOC113805742/LOC113811621	5
MF	GO:0008238	exopeptidase activity	2/148	40/6056	0.255799052915302	0.682130807774137	113817282/113826861	LOC113817282/LOC113826861	2
MF	GO:0016651	oxidoreductase activity, acting on NAD(P)H	1/148	14/6056	0.293030045689031	0.767205937804007	113825518	LOC113825518	1
MF	GO:0005507	copper ion binding	1/148	15/6056	0.310347416301084	0.784035578023791	113805675	LOC113805675	1
MF	GO:0016667	oxidoreductase activity, acting on a sulfur group of donors	1/148	15/6056	0.310347416301084	0.784035578023791	113806268	LOC113806268	1
MF	GO:0004181	metallocarboxypeptidase activity	1/148	19/6056	0.3755035819432	0.855271293985897	113817282	LOC113817282	1
MF	GO:0008235	metalloexopeptidase activity	1/148	19/6056	0.3755035819432	0.855271293985897	113817282	LOC113817282	1
MF	GO:0008484	sulfuric ester hydrolase activity	1/148	19/6056	0.3755035819432	0.855271293985897	113819148	LOC113819148	1
MF	GO:0016831	carboxy-lyase activity	1/148	19/6056	0.3755035819432	0.855271293985897	113808891	LOC113808891	1
MF	GO:0016779	nucleotidyltransferase activity	2/148	56/6056	0.399412166579779	0.855271293985897	113803292/113813433	LOC113803292/LOC113813433	2
MF	GO:0004601	peroxidase activity	1/148	21/6056	0.405750396792288	0.855271293985897	113826359	LOC113826359	1
MF	GO:0016830	carbon-carbon lyase activity	1/148	21/6056	0.405750396792288	0.855271293985897	113808891	LOC113808891	1
MF	GO:0019842	vitamin binding	2/148	59/6056	0.425103231247964	0.855271293985897	113812271/113823465	LOC113812271/LOC113823465	2
MF	GO:0005326	neurotransmitter transporter activity	1/148	23/6056	0.434541660244056	0.855271293985897	113800755	LOC113800755	1
MF	GO:0005328	neurotransmitter:sodium symporter activity	1/148	23/6056	0.434541660244056	0.855271293985897	113800755	LOC113800755	1
MF	GO:0015294	solute:cation symporter activity	1/148	23/6056	0.434541660244056	0.855271293985897	113800755	LOC113800755	1
MF	GO:0015370	solute:sodium symporter activity	1/148	23/6056	0.434541660244056	0.855271293985897	113800755	LOC113800755	1
MF	GO:0044877	protein-containing complex binding	1/148	23/6056	0.434541660244056	0.855271293985897	113811454	LOC113811454	1
MF	GO:0016772	transferase activity, transferring phosphorus-containing groups	10/148	376/6056	0.438437888094954	0.855271293985897	113821593/113805473/113821200/113826648/113803292/113825393/113800240/113805171/113813433/113813580	LOC113821593/LOC113805473/LOC113821200/LOC113826648/LOC113803292/LOC113825393/LOC113800240/LOC113805171/LOC113813433/LOC113813580	10
MF	GO:0004180	carboxypeptidase activity	1/148	24/6056	0.448413338394873	0.855271293985897	113817282	LOC113817282	1
MF	GO:0004386	helicase activity	1/148	25/6056	0.461946963381206	0.855271293985897	113828622	LOC113828622	1
MF	GO:0004674	protein serine/threonine kinase activity	1/148	25/6056	0.461946963381206	0.855271293985897	113821200	LOC113821200	1
MF	GO:0008081	phosphoric diester hydrolase activity	1/148	25/6056	0.461946963381206	0.855271293985897	113800928	LOC113800928	1
MF	GO:0016684	oxidoreductase activity, acting on peroxide as acceptor	1/148	25/6056	0.461946963381206	0.855271293985897	113826359	LOC113826359	1
MF	GO:0008168	methyltransferase activity	2/148	64/6056	0.466619215718217	0.855271293985897	113812271/113818652	LOC113812271/LOC113818652	2
MF	GO:0016758	transferase activity, transferring hexosyl groups	3/148	104/6056	0.469672079144787	0.855271293985897	113809671/113815559/113815629	LOC113809671/LOC113815559/LOC113815629	3
MF	GO:0004866	endopeptidase inhibitor activity	1/148	26/6056	0.475150718881054	0.855271293985897	113811531	LOC113811531	1
MF	GO:0061135	endopeptidase regulator activity	1/148	26/6056	0.475150718881054	0.855271293985897	113811531	LOC113811531	1
MF	GO:0016829	lyase activity	2/148	67/6056	0.490672164302606	0.872306069871299	113808891/113807843	LOC113808891/LOC113807843	2
MF	GO:0015293	symporter activity	1/148	29/6056	0.512861681507233	0.878774952411178	113800755	LOC113800755	1
MF	GO:0016209	antioxidant activity	1/148	29/6056	0.512861681507233	0.878774952411178	113826359	LOC113826359	1
MF	GO:0016741	transferase activity, transferring one-carbon groups	2/148	70/6056	0.514039730573417	0.878774952411178	113812271/113818652	LOC113812271/LOC113818652	2
MF	GO:0005543	phospholipid binding	1/148	30/6056	0.524823929912231	0.878774952411178	113826864	LOC113826864	1
MF	GO:0030246	carbohydrate binding	1/148	30/6056	0.524823929912231	0.878774952411178	113809292	LOC113809292	1
MF	GO:0015081	sodium ion transmembrane transporter activity	1/148	31/6056	0.536494367743793	0.887990677644899	113800755	LOC113800755	1
MF	GO:0051536	iron-sulfur cluster binding	1/148	34/6056	0.56982468343113	0.89867908605422	113805289	LOC113805289	1
MF	GO:0051540	metal cluster binding	1/148	34/6056	0.56982468343113	0.89867908605422	113805289	LOC113805289	1
MF	GO:0008289	lipid binding	1/148	35/6056	0.58039690974335	0.89867908605422	113826864	LOC113826864	1
MF	GO:0015291	secondary active transmembrane transporter activity	1/148	35/6056	0.58039690974335	0.89867908605422	113800755	LOC113800755	1
MF	GO:0030414	peptidase inhibitor activity	1/148	35/6056	0.58039690974335	0.89867908605422	113811531	LOC113811531	1
MF	GO:0061134	peptidase regulator activity	1/148	35/6056	0.58039690974335	0.89867908605422	113811531	LOC113811531	1
MF	GO:0140097	catalytic activity, acting on DNA	1/148	39/6056	0.620166502790005	0.950042302146391	113828622	LOC113828622	1
MF	GO:0008061	chitin binding	2/148	87/6056	0.632642585459981	0.958952971644602	113813141/113822227	LOC113813141/LOC113822227	2
MF	GO:0003700	DNA-binding transcription factor activity	2/148	92/6056	0.662970251759547	0.98670008120962	113808859/113812137	LOC113808859/LOC113812137	2
MF	GO:0015631	tubulin binding	1/148	44/6056	0.664652138037035	0.98670008120962	113828837	LOC113828837	1
MF	GO:0042578	phosphoric ester hydrolase activity	2/148	95/6056	0.680189708182737	0.989232337834037	113808761/113800928	LOC113808761/LOC113800928	2
MF	GO:0004857	enzyme inhibitor activity	1/148	48/6056	0.696481926343547	0.989232337834037	113811531	LOC113811531	1
MF	GO:0030170	pyridoxal phosphate binding	1/148	49/6056	0.703958736413646	0.989232337834037	113823465	LOC113823465	1
MF	GO:0070279	vitamin B6 binding	1/148	49/6056	0.703958736413646	0.989232337834037	113823465	LOC113823465	1
MF	GO:0016773	phosphotransferase activity, alcohol group as acceptor	6/148	288/6056	0.713601581325664	0.989232337834037	113821200/113826648/113825393/113800240/113805171/113813580	LOC113821200/LOC113826648/LOC113825393/LOC113800240/LOC113805171/LOC113813580	6
MF	GO:0005509	calcium ion binding	2/148	102/6056	0.717597590484244	0.989232337834037	113810730/113826864	LOC113810730/LOC113826864	2
MF	GO:0016301	kinase activity	6/148	295/6056	0.735111436300739	0.989232337834037	113821593/113821200/113826648/113800240/113805171/113813580	LOC113821593/LOC113821200/LOC113826648/LOC113800240/LOC113805171/LOC113813580	6
MF	GO:0046873	metal ion transmembrane transporter activity	1/148	55/6056	0.745129227893731	0.989232337834037	113800755	LOC113800755	1
MF	GO:0003735	structural constituent of ribosome	2/148	108/6056	0.746692760725772	0.989232337834037	113822498/113830595	LOC113822498/LOC113830595	2
MF	GO:0016757	transferase activity, transferring glycosyl groups	3/148	158/6056	0.748296139154538	0.989232337834037	113809671/113815559/113815629	LOC113809671/LOC113815559/LOC113815629	3
MF	GO:0004672	protein kinase activity	5/148	257/6056	0.760153120425368	0.989232337834037	113821200/113826648/113800240/113805171/113813580	LOC113821200/LOC113826648/LOC113800240/LOC113805171/LOC113813580	5
MF	GO:0003924	GTPase activity	2/148	115/6056	0.777373975917058	0.989232337834037	113811454/113825878	LOC113811454/LOC113825878	2
MF	GO:0016791	phosphatase activity	1/148	66/6056	0.806392071593642	0.989232337834037	113808761	LOC113808761	1
MF	GO:0140110	transcription regulator activity	2/148	124/6056	0.812041747910744	0.989232337834037	113808859/113812137	LOC113808859/LOC113812137	2
MF	GO:0015077	monovalent inorganic cation transmembrane transporter activity	1/148	68/6056	0.815841927195478	0.989232337834037	113800755	LOC113800755	1
MF	GO:0008092	cytoskeletal protein binding	1/148	70/6056	0.824833507427507	0.989232337834037	113828837	LOC113828837	1
MF	GO:0008234	cysteine-type peptidase activity	1/148	71/6056	0.829164386294986	0.989232337834037	113827638	LOC113827638	1
MF	GO:0016746	transferase activity, transferring acyl groups	1/148	73/6056	0.837509621957165	0.989232337834037	113820782	LOC113820782	1
MF	GO:0016874	ligase activity	1/148	75/6056	0.84544981732753	0.989232337834037	113828689	LOC113828689	1
MF	GO:0016788	hydrolase activity, acting on ester bonds	3/148	193/6056	0.856997099707017	0.989232337834037	113819148/113808761/113800928	LOC113819148/LOC113808761/LOC113800928	3
MF	GO:0003723	RNA binding	2/148	144/6056	0.872453420639519	0.989232337834037	113803292/113825716	LOC113803292/LOC113825716	2
MF	GO:0019001	guanyl nucleotide binding	2/148	145/6056	0.874949597699958	0.989232337834037	113811454/113825878	LOC113811454/LOC113825878	2
MF	GO:0030234	enzyme regulator activity	1/148	84/6056	0.876670577088095	0.989232337834037	113811531	LOC113811531	1
MF	GO:0046983	protein dimerization activity	1/148	85/6056	0.879726966001518	0.989232337834037	113809796	LOC113809796	1
MF	GO:0022890	inorganic cation transmembrane transporter activity	1/148	92/6056	0.899114802371496	0.989232337834037	113800755	LOC113800755	1
MF	GO:0008324	cation transmembrane transporter activity	1/148	99/6056	0.91539503538648	0.989232337834037	113800755	LOC113800755	1
MF	GO:0005198	structural molecule activity	2/148	171/6056	0.926011131208333	0.989232337834037	113822498/113830595	LOC113822498/LOC113830595	2
MF	GO:0005216	ion channel activity	1/148	113/6056	0.940535272855524	0.989232337834037	113816457	LOC113816457	1
MF	GO:0022838	substrate-specific channel activity	1/148	113/6056	0.940535272855524	0.989232337834037	113816457	LOC113816457	1
MF	GO:0008270	zinc ion binding	2/148	183/6056	0.942295332562422	0.989232337834037	113817626/113817282	LOC113817626/LOC113817282	2
MF	GO:0015267	channel activity	1/148	117/6056	0.946242499426477	0.989232337834037	113816457	LOC113816457	1
MF	GO:0022803	passive transmembrane transporter activity	1/148	117/6056	0.946242499426477	0.989232337834037	113816457	LOC113816457	1
MF	GO:0004930	G-protein-coupled receptor activity	1/148	120/6056	0.950162737506009	0.989232337834037	113813398	LOC113813398	1
MF	GO:0015318	inorganic molecular entity transmembrane transporter activity	2/148	203/6056	0.962160437521481	0.989232337834037	113816457/113800755	LOC113816457/LOC113800755	2
MF	GO:0098772	molecular function regulator	1/148	136/6056	0.966742976970992	0.989232337834037	113811531	LOC113811531	1
MF	GO:0001883	purine nucleoside binding	1/148	137/6056	0.967574402546717	0.989232337834037	113825878	LOC113825878	1
MF	GO:0005525	GTP binding	1/148	137/6056	0.967574402546717	0.989232337834037	113825878	LOC113825878	1
MF	GO:0032549	ribonucleoside binding	1/148	137/6056	0.967574402546717	0.989232337834037	113825878	LOC113825878	1
MF	GO:0032550	purine ribonucleoside binding	1/148	137/6056	0.967574402546717	0.989232337834037	113825878	LOC113825878	1
MF	GO:0032561	guanyl ribonucleotide binding	1/148	137/6056	0.967574402546717	0.989232337834037	113825878	LOC113825878	1
MF	GO:0001882	nucleoside binding	1/148	138/6056	0.968385179438605	0.989232337834037	113825878	LOC113825878	1
MF	GO:0015075	ion transmembrane transporter activity	2/148	218/6056	0.972581944439362	0.989232337834037	113816457/113800755	LOC113816457/LOC113800755	2
MF	GO:0004888	transmembrane signaling receptor activity	1/148	158/6056	0.980965155739832	0.989232337834037	113813398	LOC113813398	1
MF	GO:0038023	signaling receptor activity	1/148	160/6056	0.98190854129617	0.989232337834037	113813398	LOC113813398	1
MF	GO:0060089	molecular transducer activity	1/148	160/6056	0.98190854129617	0.989232337834037	113813398	LOC113813398	1
MF	GO:0004871	signal transducer activity	1/148	161/6056	0.9823626688213	0.989232337834037	113813398	LOC113813398	1
MF	GO:0003677	DNA binding	2/148	343/6056	0.998378341635467	0.998378341635467	113809796/113828622	LOC113809796/LOC113828622	2
