# Supplementary material for: Identification of Growth-Related Gene BAMBI and Analysis of Gene Structure and Function in the Pacific White Shrimp Litopenaeus vannamei
Source: Animals (Basel). 2024 Apr 1;14(7):1074. doi: 10.3390/ani14071074 (PMC11011141; doi:10.3390/ani14071074)
Supplement: Supplementary file 1 [file animals-14-01074-s001.zip › Supplement of LvBAMBI/S8-dsBAMBIvsdsEGFP_KEGG_all DEGs.xlsx]

## Sheet: BvsC.all_KEGGenrich (1)
KEGGID	Description	GeneRatio	BgRatio	pvalue	padj	geneID	geneName	keggID	Count	Up	Up_Gene_id	Down	Down_Gene_id
dme04142	Lysosome	19/160	153/3415	6.81891e-05	0.00634158	113807061/113805268/113825585/113815038/113819148/113814947/113819165/113812851/113800127/113821014/113809383/113825546/113824094/113810625/113813445/113810321/113810646/113828906/113817487	LOC113807061/LOC113805268/LOC113825585/LOC113815038/LOC113819148/LOC113814947/LOC113819165/LOC113812851/LOC113800127/LOC113821014/LOC113809383/LOC113825546/LOC113824094/LOC113810625/LOC113813445/LOC113810321/LOC113810646/LOC113828906/LOC113817487	dme:Dmel_CG4330/dme:Dmel_CG31683/dme:Dmel_CG6692/dme:Dmel_CG3376/dme:Dmel_CG7402/dme:Dmel_CG4330/dme:Dmel_CG8646/dme:Dmel_CG3376/dme:Dmel_CG6903/dme:Dmel_CG3376/dme:Dmel_CG12582/dme:Dmel_CG6128/dme:Dmel_CG31148/dme:Dmel_CG3376/dme:Dmel_CG12070/dme:Dmel_CG3376/dme:Dmel_CG3376/dme:Dmel_CG3376/dme:Dmel_CG8646	19	7	113807061/113805268/113825585/113800127/113809383/113813445/113817487	12	113815038/113819148/113814947/113819165/113812851/113821014/113825546/113824094/113810625/113810321/113810646/113828906
dme00600	Sphingolipid metabolism	10/160	54/3415	0.000154278	0.00717394	113815038/113812851/113821014/113824094/113810625/113808182/113813445/113810321/113810646/113828906	LOC113815038/LOC113812851/LOC113821014/LOC113824094/LOC113810625/LOC113808182/LOC113813445/LOC113810321/LOC113810646/LOC113828906	dme:Dmel_CG3376/dme:Dmel_CG3376/dme:Dmel_CG3376/dme:Dmel_CG31148/dme:Dmel_CG3376/dme:Dmel_CG3576/dme:Dmel_CG12070/dme:Dmel_CG3376/dme:Dmel_CG3376/dme:Dmel_CG3376	10	1	113813445	9	113815038/113812851/113821014/113824094/113810625/113808182/113810321/113810646/113828906
dme04141	Protein processing in endoplasmic reticulum	18/160	155/3415	0.00025589	0.00793258	113806042/113826172/113816136/113809401/113806841/113827277/113823952/113806043/113807959/113802009/113824060/113809516/113817905/113818927/113817797/113825048/113813297/113829697	LOC113806042/LOC113826172/LOC113816136/LOC113809401/LOC113806841/LOC113827277/LOC113823952/LOC113806043/LOC113807959/LOC113802009/LOC113824060/LOC113809516/LOC113817905/LOC113818927/LOC113817797/LOC113825048/LOC113813297/LOC113829697	dme:Dmel_CG1242/dme:Dmel_CG8937/dme:Dmel_CG11642/dme:Dmel_CG10130/dme:Dmel_CG8983/dme:Dmel_CG9035/dme:Dmel_CG9539/dme:Dmel_CG1242/dme:Dmel_CG5474/dme:Dmel_CG32701/dme:Dmel_CG5885/dme:Dmel_CG9539/dme:Dmel_CG10221/dme:Dmel_CG4147/dme:Dmel_CG2918/dme:Dmel_CG5520/dme:Dmel_CG9539/dme:Dmel_CG4443	18	0		18	113806042/113826172/113816136/113809401/113806841/113827277/113823952/113806043/113807959/113802009/113824060/113809516/113817905/113818927/113817797/113825048/113813297/113829697
dme04711	Circadian rhythm - fly	4/160	12/3415	0.00171006	0.0397588	113828937/113822283/113804391/113813388	LOC113828937/LOC113822283/LOC113804391/LOC113813388	dme:Dmel_CG2647/dme:Dmel_CG3234/dme:Dmel_CG14029/dme:Dmel_CG14029	4	4	113828937/113822283/113804391/113813388	0
dme03060	Protein export	5/160	25/3415	0.00525412	0.0977267	113809401/113823952/113809516/113818927/113813297	LOC113809401/LOC113823952/LOC113809516/LOC113818927/LOC113813297	dme:Dmel_CG10130/dme:Dmel_CG9539/dme:Dmel_CG9539/dme:Dmel_CG4147/dme:Dmel_CG9539	5	0		5	113809401/113823952/113809516/113818927/113813297
dme00350	Tyrosine metabolism	5/160	29/3415	0.0100967	0.156499	113823643/113823638/113823622/113816912/113828755	LOC113823643/LOC113823638/LOC113823622/LOC113816912/LOC113828755	dme:Dmel_CG42639/dme:Dmel_CG42639/dme:Dmel_CG42639/dme:Dmel_CG4779/dme:Dmel_CG42640	5	5	113823643/113823638/113823622/113816912/113828755	0
dme00480	Glutathione metabolism	7/160	55/3415	0.0132289	0.175755	113808340/113817626/113826359/113821773/113800662/113815919/113812551	LOC113808340/LOC113817626/LOC113826359/LOC113821773/LOC113800662/LOC113815919/LOC113812551	dme:Dmel_CG6781/dme:Dmel_CG14516/dme:Dmel_CG12013/dme:Dmel_CG4300/dme:Dmel_CG17525/dme:Dmel_CG17636/dme:Dmel_CG10045	7	3	113821773/113815919/113812551	4	113808340/113817626/113826359/113800662
dme00051	Fructose and mannose metabolism	5/160	34/3415	0.0196049	0.227907	113816155/113814341/113825393/113814345/113813433	LOC113816155/LOC113814341/LOC113825393/LOC113814345/LOC113813433	dme:Dmel_CG4649/dme:Dmel_CG1982/dme:Dmel_CG3001/dme:Dmel_CG4649/dme:Dmel_CG8207	5	1	113816155	4	113814341/113825393/113814345/113813433
dme02010	ABC transporters	5/160	36/3415	0.0246463	0.254678	113820857/113805021/113800773/113825168/113804607	LOC113820857/LOC113805021/LOC113800773/LOC113825168/LOC113804607	dme:Dmel_CG12703/dme:Dmel_CG6214/dme:Dmel_CG1718/dme:Dmel_CG2316/dme:Dmel_CG6214	5	0		5	113820857/113805021/113800773/113825168/113804607
dme00062	Fatty acid elongation	3/160	19/3415	0.0563455	0.511621	113816418/113816547/113816037	LOC113816418/LOC113816547/LOC113816037	dme:Dmel_CG3971/dme:Dmel_CG3971/dme:Dmel_CG4389	3	0		3	113816418/113816547/113816037
dme00790	Folate biosynthesis	4/160	33/3415	0.0660156	0.511621	113808340/113824601/113828928/113808761	LOC113808340/LOC113824601/LOC113828928/LOC113808761	dme:Dmel_CG6781/dme:Dmel_CG10238/dme:Dmel_CG32155/dme:Dmel_CG10827	4	1	113824601	3	113808340/113828928/113808761
dme01250	Biosynthesis of nucleotide sugars	4/160	33/3415	0.0660156	0.511621	113802801/113825393/113812681/113813433	LOC113802801/LOC113825393/LOC113812681/LOC113813433	dme:Dmel_CG12030/dme:Dmel_CG3001/dme:Dmel_CG15771/dme:Dmel_CG8207	4	0		4	113802801/113825393/113812681/113813433
dme00531	Glycosaminoglycan degradation	4/160	35/3415	0.0786775	0.562847	113819148/113819165/113800127/113817487	LOC113819148/LOC113819165/LOC113800127/LOC113817487	dme:Dmel_CG7402/dme:Dmel_CG8646/dme:Dmel_CG6903/dme:Dmel_CG8646	4	2	113800127/113817487	2	113819148/113819165
dme00500	Starch and sucrose metabolism	4/160	36/3415	0.0854314	0.567509	113825898/113825905/113803695/113825393	LOC113825898/LOC113825905/LOC113803695/LOC113825393	dme:Dmel_CG18730/dme:Dmel_CG18730/dme:Dmel_CG18730/dme:Dmel_CG3001	4	0		4	113825898/113825905/113803695/113825393
dme00640	Propanoate metabolism	4/160	37/3415	0.0924591	0.573247	113816037/113829634/113809991/113800183	LOC113816037/LOC113829634/LOC113809991/LOC113800183	dme:Dmel_CG4389/dme:Dmel_CG5044/dme:Dmel_CG10160/dme:Dmel_CG1065	4	2	113829634/113809991	2	113816037/113800183
dme00260	Glycine, serine and threonine metabolism	4/160	40/3415	0.115113	0.669096	113820096/113821591/113818177/113811547	LOC113820096/LOC113821591/LOC113818177/LOC113811547	dme:Dmel_CG3999/dme:Dmel_CG11236/dme:Dmel_CG8129/dme:Dmel_CG8129	4	2	113820096/113811547	2	113821591/113818177
dme00730	Thiamine metabolism	2/160	15/3415	0.153897	0.802338	113808761/113821395	LOC113808761/LOC113821395	dme:Dmel_CG10827/dme:Dmel_CG12264	2	1	113821395	1	113808761
dme01212	Fatty acid metabolism	5/160	61/3415	0.155291	0.802338	113816418/113823871/113816547/113816037/113816958	LOC113816418/LOC113823871/LOC113816547/LOC113816037/LOC113816958	dme:Dmel_CG3971/dme:Dmel_CG8732/dme:Dmel_CG3971/dme:Dmel_CG4389/dme:Dmel_CG3603	5	0		5	113816418/113823871/113816547/113816037/113816958
dme00670	One carbon pool by folate	2/160	16/3415	0.170732	0.829721	113812240/113817880	LOC113812240/LOC113817880	dme:Dmel_CG7560/dme:Dmel_CG8665	2	1	113817880	1	113812240
dme04146	Peroxisome	6/160	84/3415	0.198716	0.829721	113823871/113820857/113825168/113821591/113829896/113806121	LOC113823871/LOC113820857/LOC113825168/LOC113821591/LOC113829896/LOC113806121	dme:Dmel_CG8732/dme:Dmel_CG12703/dme:Dmel_CG2316/dme:Dmel_CG11236/dme:Dmel_CG6871/dme:Dmel_CG10253	6	1	113829896	5	113823871/113820857/113825168/113821591/113806121
dme00564	Glycerophospholipid metabolism	5/160	67/3415	0.203317	0.829721	113805268/113804714/113808891/113810730/113814217	LOC113805268/LOC113804714/LOC113808891/LOC113810730/LOC113814217	dme:Dmel_CG31683/dme:Dmel_CG8745/dme:Dmel_CG5991/dme:Dmel_CG8256/dme:Dmel_CG9526	5	2	113805268/113804714	3	113808891/113810730/113814217
dme00310	Lysine degradation	4/160	50/3415	0.204947	0.829721	113816037/113829989/113805135/113818296	LOC113816037/LOC113829989/LOC113805135/LOC113818296	dme:Dmel_CG4389/dme:Dmel_CG5321/dme:Dmel_CG5321/dme:Dmel_CG13363	4	2	113829989/113818296	2	113816037/113805135
dme01040	Biosynthesis of unsaturated fatty acids	2/160	18/3415	0.2052	0.829721	113816418/113816547	LOC113816418/LOC113816547	dme:Dmel_CG3971/dme:Dmel_CG3971	2	0		2	113816418/113816547
dme00040	Pentose and glucuronate interconversions	4/160	52/3415	0.224955	0.84869	113816155/113814341/113814345/113815629	LOC113816155/LOC113814341/LOC113814345/LOC113815629	dme:Dmel_CG4649/dme:Dmel_CG1982/dme:Dmel_CG4649/dme:Dmel_CG10178	4	1	113816155	3	113814341/113814345/113815629
dme00330	Arginine and proline metabolism	3/160	36/3415	0.236684	0.84869	113806982/113821591/113821773	LOC113806982/LOC113821591/LOC113821773	dme:Dmel_CG7470/dme:Dmel_CG11236/dme:Dmel_CG4300	3	1	113821773	2	113806982/113821591
dme00061	Fatty acid biosynthesis	2/160	20/3415	0.240337	0.84869	113823871/113816958	LOC113823871/LOC113816958	dme:Dmel_CG8732/dme:Dmel_CG3603	2	0		2	113823871/113816958
dme00511	Other glycan degradation	3/160	38/3415	0.262238	0.84869	113809383/113825546/113824094	LOC113809383/LOC113825546/LOC113824094	dme:Dmel_CG12582/dme:Dmel_CG6128/dme:Dmel_CG31148	3	1	113809383	2	113825546/113824094
dme00982	Drug metabolism - cytochrome P450	3/160	39/3415	0.275149	0.84869	113800662/113815629/113812551	LOC113800662/LOC113815629/LOC113812551	dme:Dmel_CG17525/dme:Dmel_CG10178/dme:Dmel_CG10045	3	1	113812551	2	113800662/113815629
dme00650	Butanoate metabolism	2/160	22/3415	0.275736	0.84869	113816037/113826632	LOC113816037/LOC113826632	dme:Dmel_CG4389/dme:Dmel_CG4685	2	0		2	113816037/113826632
dme04145	Phagosome	6/160	94/3415	0.276737	0.84869	113825585/113809401/113823952/113809516/113813297/113825610	LOC113825585/LOC113809401/LOC113823952/LOC113809516/LOC113813297/LOC113825610	dme:Dmel_CG6692/dme:Dmel_CG10130/dme:Dmel_CG9539/dme:Dmel_CG9539/dme:Dmel_CG9539/dme:Dmel_CG7359	6	1	113825585	5	113809401/113823952/113809516/113813297/113825610
dme00520	Amino sugar and nucleotide sugar metabolism	5/160	76/3415	0.282928	0.84869	113802801/113825393/113812681/113805540/113813433	LOC113802801/LOC113825393/LOC113812681/LOC113805540/LOC113813433	dme:Dmel_CG12030/dme:Dmel_CG3001/dme:Dmel_CG15771/dme:Dmel_CG9307/dme:Dmel_CG8207	5	0		5	113802801/113825393/113812681/113805540/113813433
dme01200	Carbon metabolism	7/160	116/3415	0.29987	0.84869	113820096/113829634/113825393/113818177/113829896/113811547/113800183	LOC113820096/LOC113829634/LOC113825393/LOC113818177/LOC113829896/LOC113811547/LOC113800183	dme:Dmel_CG3999/dme:Dmel_CG5044/dme:Dmel_CG3001/dme:Dmel_CG8129/dme:Dmel_CG6871/dme:Dmel_CG8129/dme:Dmel_CG1065	7	4	113820096/113829634/113829896/113811547	3	113825393/113818177/113800183
dme00980	Metabolism of xenobiotics by cytochrome P450	3/160	41/3415	0.301148	0.84869	113800662/113815629/113812551	LOC113800662/LOC113815629/LOC113812551	dme:Dmel_CG17525/dme:Dmel_CG10178/dme:Dmel_CG10045	3	1	113812551	2	113800662/113815629
dme04068	FoxO signaling pathway	5/160	80/3415	0.320159	0.875729	113819349/113810309/113824256/113829896/113810632	LOC113819349/LOC113810309/LOC113824256/LOC113829896/LOC113810632	dme:Dmel_CG17725/dme:Dmel_CG6554/dme:Dmel_CG10924/dme:Dmel_CG6871/dme:Dmel_CG18402	5	4	113819349/113824256/113829896/113810632	1	113810309
dme00020	Citrate cycle (TCA cycle)	3/160	44/3415	0.340339	0.893874	113819349/113824256/113800183	LOC113819349/LOC113824256/LOC113800183	dme:Dmel_CG17725/dme:Dmel_CG10924/dme:Dmel_CG1065	3	2	113819349/113824256	1	113800183
dme00380	Tryptophan metabolism	2/160	26/3415	0.346016	0.893874	113816037/113829896	LOC113816037/LOC113829896	dme:Dmel_CG4389/dme:Dmel_CG6871	2	1	113829896	1	113816037
dme00052	Galactose metabolism	2/160	28/3415	0.380388	0.931335	113802801/113825393	LOC113802801/LOC113825393	dme:Dmel_CG12030/dme:Dmel_CG3001	2	0		2	113802801/113825393
dme00010	Glycolysis / Gluconeogenesis	4/160	67/3415	0.384815	0.931335	113819349/113825393/113824256/113809991	LOC113819349/LOC113825393/LOC113824256/LOC113809991	dme:Dmel_CG17725/dme:Dmel_CG3001/dme:Dmel_CG10924/dme:Dmel_CG10160	4	3	113819349/113824256/113809991	1	113825393
dme00981	Insect hormone biosynthesis	3/160	49/3415	0.405182	0.931335	113808685/113818601/113814476	LOC113808685/LOC113818601/LOC113814476	dme:Dmel_CG6578/dme:Dmel_CG8425/dme:Dmel_CG8425	3	1	113814476	2	113808685/113818601
dme00983	Drug metabolism - other enzymes	4/160	69/3415	0.406417	0.931335	113800662/113815629/113812551/113811764	LOC113800662/LOC113815629/LOC113812551/LOC113811764	dme:Dmel_CG17525/dme:Dmel_CG10178/dme:Dmel_CG10045/dme:Dmel_CG5310	4	2	113812551/113811764	2	113800662/113815629
dme00450	Selenocompound metabolism	1/160	11/3415	0.410589	0.931335	113806268	LOC113806268	dme:Dmel_CG2151	1	0		1	113806268
dme00620	Pyruvate metabolism	3/160	51/3415	0.430655	0.944087	113819349/113824256/113809991	LOC113819349/LOC113824256/LOC113809991	dme:Dmel_CG17725/dme:Dmel_CG10924/dme:Dmel_CG10160	3	3	113819349/113824256/113809991	0
dme01230	Biosynthesis of amino acids	4/160	72/3415	0.438537	0.944087	113806982/113803223/113818177/113811547	LOC113806982/LOC113803223/LOC113818177/LOC113811547	dme:Dmel_CG7470/dme:Dmel_CG6726/dme:Dmel_CG8129/dme:Dmel_CG8129	4	1	113811547	3	113806982/113803223/113818177
dme00630	Glyoxylate and dicarboxylate metabolism	2/160	32/3415	0.446665	0.944087	113820096/113829896	LOC113820096/LOC113829896	dme:Dmel_CG3999/dme:Dmel_CG6871	2	2	113820096/113829896	0
dme00590	Arachidonic acid metabolism	1/160	13/3415	0.464703	0.95798	113815919	LOC113815919	dme:Dmel_CG17636	1	1	113815919	0
dme00280	Valine, leucine and isoleucine degradation	3/160	55/3415	0.480351	0.95798	113816037/113829634/113803545	LOC113816037/LOC113829634/LOC113803545	dme:Dmel_CG4389/dme:Dmel_CG5044/dme:Dmel_CG6638	3	2	113829634/113803545	1	113816037
dme04624	Toll and Imd signaling pathway	2/160	37/3415	0.523663	0.95798	113807239/113807240	LOC113807239/LOC113807240	dme:Dmel_CG6895/dme:Dmel_CG6895	2	0		2	113807239/113807240
dme04213	Longevity regulating pathway - multiple species	3/160	59/3415	0.527951	0.95798	113826172/113829896/113810632	LOC113826172/LOC113829896/LOC113810632	dme:Dmel_CG8937/dme:Dmel_CG6871/dme:Dmel_CG18402	3	2	113829896/113810632	1	113826172
dme00860	Porphyrin metabolism	2/160	38/3415	0.538187	0.95798	113815629/113803990	LOC113815629/LOC113803990	dme:Dmel_CG10178/dme:Dmel_CG8971	2	0		2	113815629/113803990
dme03022	Basal transcription factors	2/160	39/3415	0.552405	0.95798	113828622/113814392	LOC113828622/LOC113814392	dme:Dmel_CG9433/dme:Dmel_CG6538	2	1	113814392	1	113828622
dme00410	beta-Alanine metabolism	2/160	40/3415	0.566314	0.95798	113816037/113829634	LOC113816037/LOC113829634	dme:Dmel_CG4389/dme:Dmel_CG5044	2	1	113829634	1	113816037
dme00220	Arginine biosynthesis	1/160	18/3415	0.579346	0.95798	113803223	LOC113803223	dme:Dmel_CG6726	1	0		1	113803223
dme00534	Glycosaminoglycan biosynthesis - heparan sulfate / heparin	1/160	18/3415	0.579346	0.95798	113819966	LOC113819966	dme:Dmel_CG8433	1	1	113819966	0
dme00760	Nicotinate and nicotinamide metabolism	1/160	18/3415	0.579346	0.95798	113818958	LOC113818958	dme:Dmel_CG16758	1	1	113818958	0
dme04320	Dorso-ventral axis formation	2/160	41/3415	0.579913	0.95798	113805357/113826302	LOC113805357/LOC113826302	dme:Dmel_CG10076/dme:Dmel_CG3399	2	1	113826302	1	113805357
dme00270	Cysteine and methionine metabolism	2/160	42/3415	0.593198	0.95798	113821773/113809991	LOC113821773/LOC113809991	dme:Dmel_CG4300/dme:Dmel_CG10160	2	2	113821773/113809991	0
dme01240	Biosynthesis of cofactors	7/160	155/3415	0.597051	0.95798	113824601/113828928/113808761/113821395/113815629/113813433/113811764	LOC113824601/LOC113828928/LOC113808761/LOC113821395/LOC113815629/LOC113813433/LOC113811764	dme:Dmel_CG10238/dme:Dmel_CG32155/dme:Dmel_CG10827/dme:Dmel_CG12264/dme:Dmel_CG10178/dme:Dmel_CG8207/dme:Dmel_CG5310	7	3	113824601/113821395/113811764	4	113828928/113808761/113815629/113813433
dme01210	2-Oxocarboxylic acid metabolism	1/160	19/3415	0.599159	0.95798	113803223	LOC113803223	dme:Dmel_CG6726	1	0		1	113803223
dme04140	Autophagy - animal	5/160	112/3415	0.610198	0.95798	113825585/113806929/113829274/113815493/113810632	LOC113825585/LOC113806929/LOC113829274/LOC113815493/LOC113810632	dme:Dmel_CG6692/dme:Dmel_CG32675/dme:Dmel_CG11877/dme:Dmel_CG1241/dme:Dmel_CG18402	5	4	113825585/113829274/113815493/113810632	1	113806929
dme04137	Mitophagy - animal	2/160	45/3415	0.631175	0.95798	113822498/113803587	LOC113822498/LOC113803587	dme:Dmel_CG5271/dme:Dmel_CG11624	2	1	113803587	1	113822498
dme04130	SNARE interactions in vesicular transport	1/160	21/3415	0.636045	0.95798	113825610	LOC113825610	dme:Dmel_CG7359	1	0		1	113825610
dme00071	Fatty acid degradation	2/160	46/3415	0.643209	0.95798	113823871/113816037	LOC113823871/LOC113816037	dme:Dmel_CG8732/dme:Dmel_CG4389	2	0		2	113823871/113816037
dme03250	Viral life cycle - HIV-1	2/160	48/3415	0.666352	0.95798	113818887/113823677	LOC113818887/LOC113823677	dme:Dmel_CG6842/dme:Dmel_CG6842	2	2	113818887/113823677	0
dme00565	Ether lipid metabolism	1/160	23/3415	0.669556	0.95798	113806121	LOC113806121	dme:Dmel_CG10253	1	0		1	113806121
dme00830	Retinol metabolism	1/160	23/3415	0.669556	0.95798	113815629	LOC113815629	dme:Dmel_CG10178	1	0		1	113815629
dme00512	Mucin type O-glycan biosynthesis	1/160	24/3415	0.685143	0.962561	113822324	LOC113822324	dme:Dmel_CG8182	1	1	113822324	0
dme04120	Ubiquitin mediated proteolysis	5/160	126/3415	0.713018	0.962561	113822498/113828689/113803587/113821704/113829697	LOC113822498/LOC113828689/LOC113803587/LOC113821704/LOC113829697	dme:Dmel_CG5271/dme:Dmel_CG1782/dme:Dmel_CG11624/dme:Dmel_CG15010/dme:Dmel_CG4443	5	2	113803587/113821704	3	113822498/113828689/113829697
dme00230	Purine metabolism	4/160	102/3415	0.713166	0.962561	113818958/113800928/113808654/113811764	LOC113818958/LOC113800928/LOC113808654/LOC113811764	dme:Dmel_CG16758/dme:Dmel_CG44007/dme:Dmel_CG45019/dme:Dmel_CG5310	4	3	113818958/113808654/113811764	1	113800928
dme04341	Hedgehog signaling pathway - fly	1/160	26/3415	0.714158	0.962561	113816041	LOC113816041	dme:Dmel_CG2019	1	0		1	113816041
dme04215	Apoptosis - multiple species	1/160	29/3415	0.752773	0.975088	113825161	LOC113825161	dme:Dmel_CG17903	1	0		1	113825161
dme04013	MAPK signaling pathway - fly	4/160	108/3415	0.754544	0.975088	113828583/113809806/113822181/113813580	LOC113828583/LOC113809806/LOC113822181/LOC113813580	dme:Dmel_CG8285/dme:Dmel_CG6556/dme:Dmel_CG9209/dme:Dmel_CG44128	4	2	113828583/113809806	2	113822181/113813580
dme04330	Notch signaling pathway	1/160	30/3415	0.764455	0.975088	113817190	LOC113817190	dme:Dmel_CG3929	1	1	113817190	0
dme04144	Endocytosis	7/160	183/3415	0.765391	0.975088	113826172/113818199/113814455/113810632/113823644/113818887/113823677	LOC113826172/LOC113818199/LOC113814455/LOC113810632/LOC113823644/LOC113818887/LOC113823677	dme:Dmel_CG8937/dme:Dmel_CG10954/dme:Dmel_CG4108/dme:Dmel_CG18402/dme:Dmel_CG7967/dme:Dmel_CG6842/dme:Dmel_CG6842	7	5	113814455/113810632/113823644/113818887/113823677	2	113826172/113818199
dme04136	Autophagy - other	1/160	32/3415	0.786199	0.9868	113815493	LOC113815493	dme:Dmel_CG1241	1	1	113815493	0
dme01232	Nucleotide metabolism	2/160	65/3415	0.817371	0.9868	113818958/113811764	LOC113818958/LOC113811764	dme:Dmel_CG16758/dme:Dmel_CG5310	2	2	113818958/113811764	0
dme00250	Alanine, aspartate and glutamate metabolism	1/160	37/3415	0.832221	0.9868	113826632	LOC113826632	dme:Dmel_CG4685	1	0		1	113826632
dme00240	Pyrimidine metabolism	1/160	38/3415	0.840168	0.9868	113811764	LOC113811764	dme:Dmel_CG5310	1	1	113811764	0
dme00053	Ascorbate and aldarate metabolism	1/160	40/3415	0.854957	0.9868	113815629	LOC113815629	dme:Dmel_CG10178	1	0		1	113815629
dme04814	Motor proteins	4/160	128/3415	0.859895	0.9868	113822791/113816526/113816511/113807016	LOC113822791/LOC113816526/LOC113816511/LOC113807016	dme:Dmel_CG6998/dme:Dmel_CG17927/dme:Dmel_CG17927/dme:Dmel_CG17927	4	3	113816526/113816511/113807016	1	113822791
dme04350	TGF-beta signaling pathway	1/160	45/3415	0.886246	0.9868	113820351	LOC113820351	dme:Dmel_CG17291	1	0		1	113820351
dme00514	Other types of O-glycan biosynthesis	1/160	46/3415	0.891646	0.9868	113822324	LOC113822324	dme:Dmel_CG8182	1	1	113822324	0
dme00190	Oxidative phosphorylation	3/160	112/3415	0.90404	0.9868	113825518/113825161/113820287	LOC113825518/LOC113825161/LOC113820287	dme:Dmel_CG12079/dme:Dmel_CG17903/dme:Dmel_CG34092	3	1	113820287	2	113825518/113825161
dme03010	Ribosome	4/160	144/3415	0.914012	0.9868	113822498/113830595/113805829/113810401	LOC113822498/LOC113830595/LOC113805829/LOC113810401	dme:Dmel_CG5271/dme:Dmel_CG1821/dme:Dmel_CG10305/dme:Dmel_CG31478	4	1	113805829	3	113822498/113830595/113810401
dme00561	Glycerolipid metabolism	1/160	53/3415	0.922947	0.9868	113824685	LOC113824685	dme:Dmel_CG1942	1	1	113824685	0
dme04080	Neuroactive ligand-receptor interaction	1/160	54/3415	0.926614	0.9868	113818968	LOC113818968	dme:Dmel_CG2902	1	1	113818968	0
dme03015	mRNA surveillance pathway	2/160	89/3415	0.927486	0.9868	113820351/113807186	LOC113820351/LOC113807186	dme:Dmel_CG17291/dme:Dmel_CG6369	2	1	113807186	1	113820351
dme00510	N-Glycan biosynthesis	1/160	57/3415	0.936606	0.9868	113811770	LOC113811770	dme:Dmel_CG2448	1	0		1	113811770
dme03420	Nucleotide excision repair	1/160	61/3415	0.947857	0.9868	113828622	LOC113828622	dme:Dmel_CG9433	1	0		1	113828622
dme00513	Various types of N-glycan biosynthesis	1/160	68/3415	0.962978	0.9868	113811770	LOC113811770	dme:Dmel_CG2448	1	0		1	113811770
dme03040	Spliceosome	3/160	144/3415	0.969639	0.9868	113826172/113800163/113811523	LOC113826172/LOC113800163/LOC113811523	dme:Dmel_CG8937/dme:Dmel_CG14443/dme:Dmel_CG10851	3	2	113800163/113811523	1	113826172
dme04391	Hippo signaling pathway - fly	1/160	76/3415	0.974991	0.9868	113820351	LOC113820351	dme:Dmel_CG17291	1	0		1	113820351
dme04214	Apoptosis - fly	1/160	77/3415	0.97619	0.9868	113825161	LOC113825161	dme:Dmel_CG17903	1	0		1	113825161
dme04150	mTOR signaling pathway	1/160	115/3415	0.996357	0.996357	113810632	LOC113810632	dme:Dmel_CG18402	1	1	113810632	0
