# Supplementary material for: Identification of Growth-Related Gene BAMBI and Analysis of Gene Structure and Function in the Pacific White Shrimp Litopenaeus vannamei
Source: Animals (Basel). 2024 Apr 1;14(7):1074. doi: 10.3390/ani14071074 (PMC11011141; doi:10.3390/ani14071074)
Supplement: Supplementary file 1 [file animals-14-01074-s001.zip › Supplement of LvBAMBI/S9-dsBAMBIvsdsEGFP_DMs.xlsx]

## Sheet: Sheet2
gene_id	B11	B12	B13	E13	E23	E33	B	C	log2FoldChange	pvalue	padj	gene_name	gene_chr	gene_start	gene_end	gene_strand	gene_length	gene_biotype	gene_description	Family
113816037-HADHA	262.376	488.428	484.484	583.851	895.837	727.781	411.763	735.823	-0.837955	0.00408668	0.24245	LOC113816037	NW_020870133.1	790410	797828	-	3054	transcribed_pseudogene	trifunctional enzyme subunit alpha%2C mitochondrial-like && sp|P40939|ECHA_HUMAN Trifunctional enzyme subunit alpha, mitochondrial OS=Homo sapiens OX=9606 GN=HADHA PE=1 SV=2 && -	-
113823871-ACSL	1079.55	1057.74	654.156	1889.89	1651.58	1820.88	930.482	1787.45	-0.941798	7.34e-05	0.0153249	LOC113823871	NW_020871037.1	739480	742220	-	2741	pseudogene	- && sp|O60488|ACSL4_HUMAN Long-chain-fatty-acid--CoA ligase 4 OS=Homo sapiens OX=9606 GN=ACSL4 PE=1 SV=2 && PF00501:AMP-binding enzyme	-
113815038-SMPD1	56.0804	38.3691	34.752	173.935	86.6344	110.646	43.0672	123.738	-1.5204	6.01e-05	0.0133059	LOC113815038	NW_020870052.1	24414	41844	-	3733	protein_coding	sphingomyelin phosphodiesterase-like && sp|P17405|ASM_HUMAN Sphingomyelin phosphodiesterase OS=Homo sapiens OX=9606 GN=SMPD1 PE=1 SV=5 && PF00149:Calcineurin-like phosphoesterase|PF05184:Saposin-like type B, region 1	-
113828923-SMPD1	366.525	383.691	278.016	663.19	606.441	507.443	342.744	592.358	-0.789197	0.000458599	0.0607028	LOC113828923	NW_020872449.1	1061200	1069768	-	656	protein_coding	sphingomyelin phosphodiesterase-like && sp|Q04519|ASM_MOUSE Sphingomyelin phosphodiesterase OS=Mus musculus OX=10090 GN=Smpd1 PE=1 SV=2 && -	-
113812851-SMPD1	9971.29	6273.86	5272.09	11891.6	12105.8	13712.4	7172.41	12569.9	-0.809436	0.00165549	0.134305	LOC113812851	NW_020869810.1	289567	309541	+	2257	protein_coding	sphingomyelin phosphodiesterase-like%2C transcript variant X1 && sp|Q04519|ASM_MOUSE Sphingomyelin phosphodiesterase OS=Mus musculus OX=10090 GN=Smpd1 PE=1 SV=2 && PF00149:Calcineurin-like phosphoesterase	-
113810625-SMPD1	708.015	761.159	1068.11	1391.48	1022.1	1378.3	845.763	1263.96	-0.579536	0.015432	0.49034	LOC113810625	NW_020869539.1	705735	719163	-	2002	protein_coding	sphingomyelin phosphodiesterase-like && sp|Q0VD19|ASM_BOVIN Sphingomyelin phosphodiesterase OS=Bos taurus OX=9913 GN=SMPD1 PE=2 SV=1 && PF00149:Calcineurin-like phosphoesterase	-
113828906-SMPD1	760.089	995.522	987.366	1285.69	1177.86	1124.58	914.326	1196.04	-0.387505	0.0472151	0.819956	LOC113828906	NW_020872449.1	982862	994750	-	1223	protein_coding	sphingomyelin phosphodiesterase-like%2C transcript variant X2 && sp|Q0VD19|ASM_BOVIN Sphingomyelin phosphodiesterase OS=Bos taurus OX=9913 GN=SMPD1 PE=2 SV=1 && PF00149:Calcineurin-like phosphoesterase	-
113824094-GBA	690.99	668.866	298.459	1094.47	959.43	786.919	552.772	946.938	-0.776497	0.0146257	0.482513	LOC113824094	NW_020871070.1	67890	75810	+	1352	protein_coding	glucosylceramidase-like && sp|P17439|GLCM_MOUSE Lysosomal acid glucosylceramidase OS=Mus musculus OX=10090 GN=Gba PE=1 SV=1 && PF02055:Glycosyl hydrolase family 30 TIM-barrel domain	-
113808182-Cer	15.0215	21.777	24.5308	70.1842	28.5709	35.2921	20.4431	44.6824	-1.12585	0.0264548	0.624238	LOC113808182	NW_020869270.1	124225	147807	+	1482	protein_coding	ceramide synthase 2-like && sp|Q3ZBF8|CERS2_BOVIN Ceramide synthase 2 OS=Bos taurus OX=9913 GN=CERS2 PE=2 SV=1 && PF03798:TLC domain	-
113809991-LDH	615.883	852.415	423.157	291.926	478.333	434.952	630.485	401.737	0.649731	0.0331019	0.700264	LOC113809991	NW_020869481.1	211721	235238	-	2896	protein_coding	L-lactate dehydrogenase-like%2C transcript variant X2 && sp|Q95028|LDH_DROME L-lactate dehydrogenase OS=Drosophila melanogaster OX=7227 GN=Ldh PE=2 SV=1 && PF02866:lactate/malate dehydrogenase, alpha/beta C-terminal domain|PF00056:lactate/malate dehydrogenase, NAD binding domain	-
113824256-PCK2	1236.77	575.536	359.786	388.556	412.896	398.706	724.031	400.052	0.855943	0.0245088	0.606165	LOC113824256	NW_020871086.1	48334	50715	-	2105	transcribed_pseudogene	phosphoenolpyruvate carboxykinase%2C cytosolic [GTP]-like && sp|Q16822|PCKGM_HUMAN Phosphoenolpyruvate carboxykinase [GTP], mitochondrial OS=Homo sapiens OX=9606 GN=PCK2 PE=1 SV=4 && -	-
113819349-PCK2	16650.9	6099.64	8498.92	5297.38	5301.29	3840.16	10416.5	4812.94	1.11389	0.00100708	0.102157	LOC113819349	NW_020870513.1	47118	49799	+	2276	protein_coding	phosphoenolpyruvate carboxykinase%2C cytosolic [GTP]-like && sp|Q16822|PCKGM_HUMAN Phosphoenolpyruvate carboxykinase [GTP], mitochondrial OS=Homo sapiens OX=9606 GN=PCK2 PE=1 SV=4 && PF00821:Phosphoenolpyruvate carboxykinase C-terminal P-loop domain|PF17297:Phosphoenolpyruvate carboxykinase N-terminal domain	-
